# Supplementary material for: The shift of phosphorus transfers in global fisheries and aquaculture
Source: Nat Commun. 2020 Jan 17;11:355. doi: 10.1038/s41467-019-14242-7 (PMC6969157; doi:10.1038/s41467-019-14242-7)
Supplement: Supplementary file 5 — Supplementary Data 1 [file 41467_2019_14242_MOESM5_ESM.xlsx]

## Sheet: P-concentration
Ref	Source	Common_Name	Scientific_Name	Family_Name	Order	Habit	Experiment_type	Location	Treatment	Wild	P_Percent	Drymass_Fraction	is_wet_weight
Albrektsen et al. 2009	Table 6	Atlantic salmon	Salmo salar	SALMONIDAE	SALMONIFORMES	F/B/M	feed, tank	Norway	Diet7	n	0.3077		1
Albrektsen et al. 2009	Table 6	Atlantic salmon	Salmo salar	SALMONIDAE	SALMONIFORMES	F/B/M	feed, tank	Norway	Diet8	n	0.3755		1
Albrektsen et al. 2009	Table 6	Atlantic salmon	Salmo salar	SALMONIDAE	SALMONIFORMES	F/B/M	feed, tank	Norway	Diet9	n	0.3939		1
Albrektsen et al. 2009	Table 6	Atlantic salmon	Salmo salar	SALMONIDAE	SALMONIFORMES	F/B/M	feed, tank	Norway	Diet10	n	0.4004		1
Albrektsen et al. 2009	Table 6	Atlantic salmon	Salmo salar	SALMONIDAE	SALMONIFORMES	F/B/M	feed, tank	Norway	Diet11	n	0.4009		1
Albrektsen et al. 2009	Table 6	Atlantic salmon	Salmo salar	SALMONIDAE	SALMONIFORMES	F/B/M	feed, tank	Norway	Diet12	n	0.4111		1
Arnott and Vanni 1996	Figures 5	Zebra mussel	Dreissena polymorpha	DREISSENIDAE	BIVALVIA	F/B/M	wild capture	Lake Erie, USA	June	y	0.100752		1
Arnott and Vanni 1996	Figures 5	Zebra mussel	Dreissena polymorpha	DREISSENIDAE	BIVALVIA	F/B/M	wild capture	Lake Erie, USA	July	y	0.0612782		1
Arnott and Vanni 1996	Figures 5	Zebra mussel	Dreissena polymorpha	DREISSENIDAE	BIVALVIA	F/B/M	wild capture	Lake Erie, USA	Aug	y	0.056015		1
Arnott and Vanni 1996	Figures 5	Zebra mussel	Dreissena polymorpha	DREISSENIDAE	BIVALVIA	F/B/M	wild capture	Lake Erie, USA	Sept	y	0.0605263		1
Arnott and Vanni 1996	Figures 5	Zebra mussel	Dreissena polymorpha	DREISSENIDAE	BIVALVIA	F/B/M	wild capture	Lake Erie, USA	June	y	0.12594		1
Arnott and Vanni 1996	Figures 5	Zebra mussel	Dreissena polymorpha	DREISSENIDAE	BIVALVIA	F/B/M	wild capture	Lake Erie, USA	July	y	0.0808271		1
Arnott and Vanni 1996	Figures 5	Zebra mussel	Dreissena polymorpha	DREISSENIDAE	BIVALVIA	F/B/M	wild capture	Lake Erie, USA	Aug	y	0.0447368		1
Arnott and Vanni 1996	Figures 5	Zebra mussel	Dreissena polymorpha	DREISSENIDAE	BIVALVIA	F/B/M	wild capture	Lake Erie, USA	Sept	y	0.0605263		1
Arnott and Vanni 1996	Figures 5	Zebra mussel	Dreissena polymorpha	DREISSENIDAE	BIVALVIA	F/B/M	wild capture	Lake Erie, USA	June	y	0.179323		1
Arnott and Vanni 1996	Figures 5	Zebra mussel	Dreissena polymorpha	DREISSENIDAE	BIVALVIA	F/B/M	wild capture	Lake Erie, USA	July	y	0.0706767		1
Arnott and Vanni 1996	Figures 5	Zebra mussel	Dreissena polymorpha	DREISSENIDAE	BIVALVIA	F/B/M	wild capture	Lake Erie, USA	Aug	y	0.0575188		1
Arnott and Vanni 1996	Figures 5	Zebra mussel	Dreissena polymorpha	DREISSENIDAE	BIVALVIA	F/B/M	wild capture	Lake Erie, USA	Sept	y	0.0612782		1
ÅSGÅRD et al. 1997	Table 2	Atlantic salmon	Salmo salar	SALMONIDAE	SALMONIFORMES	F/B/M	feed, tank	Norway	Initial	n	0.55		1
ÅSGÅRD et al. 1997	Table 2	Atlantic salmon	Salmo salar	SALMONIDAE	SALMONIFORMES	F/B/M	feed, tank	Norway	Diet1	n	0.3638		1
ÅSGÅRD et al. 1997	Table 2	Atlantic salmon	Salmo salar	SALMONIDAE	SALMONIFORMES	F/B/M	feed, tank	Norway	Diet2	n	0.4881		1
ÅSGÅRD et al. 1997	Table 2	Atlantic salmon	Salmo salar	SALMONIDAE	SALMONIFORMES	F/B/M	feed, tank	Norway	Diet3	n	0.5771		1
ÅSGÅRD et al. 1997	Table 2	Atlantic salmon	Salmo salar	SALMONIDAE	SALMONIFORMES	F/B/M	feed, tank	Norway	Diet4	n	0.5969		1
ÅSGÅRD et al. 1997	Table 2	Atlantic salmon	Salmo salar	SALMONIDAE	SALMONIFORMES	F/B/M	feed, tank	Norway	Diet5	n	0.5933		1
ÅSGÅRD et al. 1997	Table 2	Atlantic salmon	Salmo salar	SALMONIDAE	SALMONIFORMES	F/B/M	feed, tank	Norway	Diet6	n	0.5645		1
Azevedo et al. 1998	Table 4	Rainbow Trout	Oncorhynchus mykiss	SALMONIDAE	SALMONIFORMES	F/B/M	feed, tank	Ontario, Canada	6c_NS	n	0.43	0.29	1
Azevedo et al. 1998	Table 4	Rainbow Trout	Oncorhynchus mykiss	SALMONIDAE	SALMONIFORMES	F/B/M	feed, tank	Ontario, Canada	6c_R1	n	0.41	0.286	1
Azevedo et al. 1998	Table 4	Rainbow Trout	Oncorhynchus mykiss	SALMONIDAE	SALMONIFORMES	F/B/M	feed, tank	Ontario, Canada	6c_R2	n	0.46	0.284	1
Azevedo et al. 1998	Table 4	Rainbow Trout	Oncorhynchus mykiss	SALMONIDAE	SALMONIFORMES	F/B/M	feed, tank	Ontario, Canada	9c_NS	n	0.45	0.3	1
Azevedo et al. 1998	Table 4	Rainbow Trout	Oncorhynchus mykiss	SALMONIDAE	SALMONIFORMES	F/B/M	feed, tank	Ontario, Canada	9c_R1	n	0.44	0.292	1
Azevedo et al. 1998	Table 4	Rainbow Trout	Oncorhynchus mykiss	SALMONIDAE	SALMONIFORMES	F/B/M	feed, tank	Ontario, Canada	9c_R2	n	0.44	0.284	1
Azevedo et al. 1998	Table 4	Rainbow Trout	Oncorhynchus mykiss	SALMONIDAE	SALMONIFORMES	F/B/M	feed, tank	Ontario, Canada	12c_NS	n	0.45	0.316	1
Azevedo et al. 1998	Table 4	Rainbow Trout	Oncorhynchus mykiss	SALMONIDAE	SALMONIFORMES	F/B/M	feed, tank	Ontario, Canada	12c_R1	n	0.44	0.303	1
Azevedo et al. 1998	Table 4	Rainbow Trout	Oncorhynchus mykiss	SALMONIDAE	SALMONIFORMES	F/B/M	feed, tank	Ontario, Canada	12c_R2	n	0.48	0.316	1
Azevedo et al. 1998	Table 4	Rainbow Trout	Oncorhynchus mykiss	SALMONIDAE	SALMONIFORMES	F/B/M	feed, tank	Ontario, Canada	15c_NS	n	0.43	0.328	1
Azevedo et al. 1998	Table 4	Rainbow Trout	Oncorhynchus mykiss	SALMONIDAE	SALMONIFORMES	F/B/M	feed, tank	Ontario, Canada	15c_R1	n	0.42	0.315	1
Azevedo et al. 1998	Table 4	Rainbow Trout	Oncorhynchus mykiss	SALMONIDAE	SALMONIFORMES	F/B/M	feed, tank	Ontario, Canada	15c_R2	n	0.42	0.304	1
Barrias et al. 2000	Table 3	Rainbow Trout	Oncorhynchus mykiss	SALMONIDAE	SALMONIFORMES	F/B/M	feed, cage	Portugal	Initial	n	0.41		1
Barrias et al. 2000	Table 3	Rainbow Trout	Oncorhynchus mykiss	SALMONIDAE	SALMONIFORMES	F/B/M	feed, cage	Portugal	Diet1	n	0.48	0.3	1
Barrias et al. 2000	Table 3	Rainbow Trout	Oncorhynchus mykiss	SALMONIDAE	SALMONIFORMES	F/B/M	feed, cage	Portugal	Diet2	n	0.48	0.292	1
Barrias et al. 2000	Table 3	Rainbow Trout	Oncorhynchus mykiss	SALMONIDAE	SALMONIFORMES	F/B/M	feed, cage	Portugal	Diet3	n	0.46	0.287	1
Barrias et al. 2000	Table 3	Rainbow Trout	Oncorhynchus mykiss	SALMONIDAE	SALMONIFORMES	F/B/M	feed, cage	Portugal	Diet4	n	0.46	0.306	1
Barrias et al. 2000	Table 3	Rainbow Trout	Oncorhynchus mykiss	SALMONIDAE	SALMONIFORMES	F/B/M	feed, cage	Portugal	Diet5	n	0.44	0.306	1
Baruah et al. 2007	Table 3	Roho labeo	Labeo rohita	CYPRINIDAE	CYPRINIFORMES	F/B	feed, tank	Khopoli Fish Seed Farm, India Maharashtra, India	0%CA25%CP	n	0.264		1
Baruah et al. 2007	Table 3	Roho labeo	Labeo rohita	CYPRINIDAE	CYPRINIFORMES	F/B	feed, tank	Khopoli Fish Seed Farm, India Maharashtra, India	0%CA35%CP	n	0.269		1
Baruah et al. 2007	Table 3	Roho labeo	Labeo rohita	CYPRINIDAE	CYPRINIFORMES	F/B	feed, tank	Khopoli Fish Seed Farm, India Maharashtra, India	3%CA25%CP	n	0.294		1
Baruah et al. 2007	Table 3	Roho labeo	Labeo rohita	CYPRINIDAE	CYPRINIFORMES	F/B	feed, tank	Khopoli Fish Seed Farm, India Maharashtra, India	3%CA35%CP	n	0.296		1
Bechtel et al.2010	Table 3	Pacific ocean perch	Sebastes alutus	SCORPAENIDAE	SCORPAENIFORMES	M	wild capture	Pacific Ocean		y	0.75262	0.311	1
Biswas et al. 2011	Table 3	Pacific bluefin tuna	Thunnus orientalis	SCOMBRIDAE	SCOMBROIDEI	M/B	feed, tank	Wakayama, Japan	Initial	n	0.56	0.193	1
Biswas et al. 2011	Table 3	Pacific bluefin tuna	Thunnus orientalis	SCOMBRIDAE	SCOMBROIDEI	M/B	feed, tank	Wakayama, Japan	EFM	n	0.61	0.209	1
Biswas et al. 2011	Table 3	Pacific bluefin tuna	Thunnus orientalis	SCOMBRIDAE	SCOMBROIDEI	M/B	feed, tank	Wakayama, Japan	ESM10	n	0.61	0.215	1
Biswas et al. 2011	Table 3	Pacific bluefin tuna	Thunnus orientalis	SCOMBRIDAE	SCOMBROIDEI	M/B	feed, tank	Wakayama, Japan	ESM20	n	0.6	0.206	1
Biswas et al. 2011	Table 3	Pacific bluefin tuna	Thunnus orientalis	SCOMBRIDAE	SCOMBROIDEI	M/B	feed, tank	Wakayama, Japan	SM10	n	0.62	0.202	1
Biswas et al. 2011	Table 3	Pacific bluefin tuna	Thunnus orientalis	SCOMBRIDAE	SCOMBROIDEI	M/B	feed, tank	Wakayama, Japan	SM20	n	0.61	0.206	1
Borlongan et al. 2001	Table 5	Milkfish	Chanos chanos	CHANIDAE	GONORYNCHIFORMES	M/B/F	feed, tank	Philippines	Diet 1	n	1.4		0
Borlongan et al. 2001	Table 5	Milkfish	Chanos chanos	CHANIDAE	GONORYNCHIFORMES	M/B/F	feed, tank	Philippines	Diet 2	n	1.42		0
Borlongan et al. 2001	Table 5	Milkfish	Chanos chanos	CHANIDAE	GONORYNCHIFORMES	M/B/F	feed, tank	Philippines	Diet 3	n	1.53		0
Borlongan et al. 2001	Table 5	Milkfish	Chanos chanos	CHANIDAE	GONORYNCHIFORMES	M/B/F	feed, tank	Philippines	Diet 4	n	1.52		0
Borlongan et al. 2001	Table 5	Milkfish	Chanos chanos	CHANIDAE	GONORYNCHIFORMES	M/B/F	feed, tank	Philippines	Diet 5	n	1.61		0
Borlongan et al. 2001	Table 5	Milkfish	Chanos chanos	CHANIDAE	GONORYNCHIFORMES	M/B/F	feed, tank	Philippines	Diet 6	n	1.59		0
Borlongan et al. 2001	Table 5	Milkfish	Chanos chanos	CHANIDAE	GONORYNCHIFORMES	M/B/F	feed, tank	Philippines	Diet 7	n	1.58		0
Boros et al. 2012	Figure 1	Roach	Rutilus rutilus	CYPRINIDAE	CYPRINIFORMES	F/B	wild capture	Søbygaard, Denmark		y	2.40471		0
Boros et al. 2012	Figure 1	Roach	Rutilus rutilus	CYPRINIDAE	CYPRINIFORMES	F/B	wild capture	Tisza, Hungary		y	2.6284		0
Boros et al. 2012	Figure 1	Roach	Rutilus rutilus	CYPRINIDAE	CYPRINIFORMES	F/B	wild capture	Væng, Denmark		y	3.00244		0
Boros et al. 2012	Figure 1	Roach	Rutilus rutilus	CYPRINIDAE	CYPRINIFORMES	F/B	wild capture	Jyva¨sja¨rvi, Finland		y	2.00614		0
Boros et al. 2012	Figure 1	Roach	Rutilus rutilus	CYPRINIDAE	CYPRINIFORMES	F/B	wild capture	Balaton-B I., Hungary		y	2.21235		0
Boros et al. 2012	Figure 1	Roach	Rutilus rutilus	CYPRINIDAE	CYPRINIFORMES	F/B	wild capture	Balaton-B IV, Hungary		y	2.01979		0
Boyd and Green 1998	Table 1	Blue tilapia	Oreochromis aureus	CICHLIDAE	PERCOIDEI	F/B	pond raised	Egypt		n	0.705	0.25	1
Boyd and Green 1998	Table 1	Nile tilapia	Oreochromis niloticus	CICHLIDAE	PERCOIDEI	F/B	pond raised	Egypt		n	0.79765	0.265	1
Boyd et al., 2006	Table 2	Black tiger prawn	Penaeus monodon	PENAEIDAE	NATANTIA	M	shrimp farm	Madagascar		n	0.96		0
Braga et al. 2016	Figure 2	Goldfish	Carassius auratus	CYPRINIDAE	CYPRINIFORMES	F	feed, aquaria	Brazil	P1	n	0.611849		1
Braga et al. 2016	Figure 2	Goldfish	Carassius auratus	CYPRINIDAE	CYPRINIFORMES	F	feed, aquaria	Brazil	P2	n	0.75115		1
Braga et al. 2016	Figure 2	Goldfish	Carassius auratus	CYPRINIDAE	CYPRINIFORMES	F	feed, aquaria	Brazil	P3	n	0.742454		1
Braga et al. 2016	Figure 2	Goldfish	Carassius auratus	CYPRINIDAE	CYPRINIFORMES	F	feed, aquaria	Brazil	P4	n	0.718064		1
Braga et al. 2016	Figure 2	Goldfish	Carassius auratus	CYPRINIDAE	CYPRINIFORMES	F	feed, aquaria	Brazil	P5	n	0.703566		1
Brown et al. 1993	Table 3	Sunshine Bass	Morone chrysops	Moronidae	PERCOIDEI	F	feed, aquaria	USA	P0.34	n	1.921		0
Brown et al. 1993	Table 3	Sunshine Bass	Morone chrysops	Moronidae	PERCOIDEI	F	feed, aquaria	USA	P0.44	n	2.117		0
Brown et al. 1993	Table 3	Sunshine Bass	Morone chrysops	Moronidae	PERCOIDEI	F	feed, aquaria	USA	P0.54	n	2.279		0
Brown et al. 1993	Table 3	Sunshine Bass	Morone chrysops	Moronidae	PERCOIDEI	F	feed, aquaria	USA	P0.64	n	2.289		0
Brown et al. 1993	Table 3	Sunshine Bass	Morone chrysops	Moronidae	PERCOIDEI	F	feed, aquaria	USA	P0.74	n	2.123		0
Brown et al. 1993	Table 3	Sunshine Bass	Morone chrysops	Moronidae	PERCOIDEI	F	feed, aquaria	USA	P0.84	n	2.329		0
Brown et al. 1993	Table 3	Sunshine Bass	Morone chrysops	Moronidae	PERCOIDEI	F	feed, aquaria	USA	P0.94	n	2.289		0
Brown et al. 1993	Table 3	Sunshine Bass	Morone chrysops	Moronidae	PERCOIDEI	F	feed, aquaria	USA	P1.04	n	2.388		0
Bureau et al. 1999	Table 3	Rainbow Trout	Oncorhynchus mykiss	SALMONIDAE	SALMONIFORMES	F/B/M	feed, tank	Canada	Initial	n	0.4	0.254	1
Bureau et al. 1999	Table 3	Rainbow Trout	Oncorhynchus mykiss	SALMONIDAE	SALMONIFORMES	F/B/M	feed, tank	Canada	1	n	0.26	0.317	1
Bureau et al. 1999	Table 3	Rainbow Trout	Oncorhynchus mykiss	SALMONIDAE	SALMONIFORMES	F/B/M	feed, tank	Canada	2	n	0.34	0.323	1
Bureau et al. 1999	Table 3	Rainbow Trout	Oncorhynchus mykiss	SALMONIDAE	SALMONIFORMES	F/B/M	feed, tank	Canada	3	n	0.39	0.318	1
Bureau et al. 1999	Table 7	Rainbow Trout	Oncorhynchus mykiss	SALMONIDAE	SALMONIFORMES	F/B/M	feed, tank	Canada	4	n	0.41	0.315	1
Cai et al 2012		Chinese mitten crab	Eriocheir sinensis	GRAPSIDAE	BRACHYURA		pond raised	Taihu Lake, China		n	0.09		1
Cain et al. 1995	Table 5	Rainbow Trout	Oncorhynchus niykiss	SALMONIDAE	SALMONIFORMES	F/B/M	feed, tank	USA	Initial	n	0.51		1
Cain et al. 1995	Table 5	Rainbow Trout	Oncorhynchus niykiss	SALMONIDAE	SALMONIFORMES	F/B/M	feed, tank	USA	CR	n	0.43		1
Cain et al. 1995	Table 5	Rainbow Trout	Oncorhynchus niykiss	SALMONIDAE	SALMONIFORMES	F/B/M	feed, tank	USA	NT100	n	0.43		1
Cain et al. 1995	Table 5	Rainbow Trout	Oncorhynchus niykiss	SALMONIDAE	SALMONIFORMES	F/B/M	feed, tank	USA	T100	n	0.44		1
Cain et al. 1995	Table 5	Rainbow Trout	Oncorhynchus niykiss	SALMONIDAE	SALMONIFORMES	F/B/M	feed, tank	USA	NT25	n	0.31		1
Cain et al. 1995	Table 5	Rainbow Trout	Oncorhynchus niykiss	SALMONIDAE	SALMONIFORMES	F/B/M	feed, tank	USA	T25	n	0.44		1
Cain et al. 1995	Table 5	Rainbow Trout	Oncorhynchus niykiss	SALMONIDAE	SALMONIFORMES	F/B/M	feed, tank	USA	T0	n	0.45		1
Cain et al. 1995	Table 5	Rainbow Trout	Oncorhynchus niykiss	SALMONIDAE	SALMONIFORMES	F/B/M	feed, tank	USA	NT0	n	0.26		1
Capps et al. 2013	refer to Santos_2016		Pterygoplichthys sp.	LORICARIIDAE	SILURIFORMES	F/B	wild capture	Chacamax River, Mexico		y	5.7		0
Carter et al. 2011	Table 4	Atlantic salmon	Salmo salar	SALMONIDAE	SALMONIFORMES	F/B/M	feed, tank	University of Tasmania	Phytase_0	n	1.23	0.3381	1
Carter et al. 2011	Table 4	Atlantic salmon	Salmo salar	SALMONIDAE	SALMONIFORMES	F/B/M	feed, tank	University of Tasmania	Phytase_250	n	1.29	0.3383	1
Carter et al. 2011	Table 4	Atlantic salmon	Salmo salar	SALMONIDAE	SALMONIFORMES	F/B/M	feed, tank	University of Tasmania	Phytase_500	n	1.32	0.3371	1
Carter et al. 2011	Table 4	Atlantic salmon	Salmo salar	SALMONIDAE	SALMONIFORMES	F/B/M	feed, tank	University of Tasmania	Phytase_1000	n	1.37	0.3366	1
Carter et al. 2011	Table 4	Atlantic salmon	Salmo salar	SALMONIDAE	SALMONIFORMES	F/B/M	feed, tank	University of Tasmania	Phytase_4000	n	1.43	0.3368	1
Carter et al. 2011	Table 4	Atlantic salmon	Salmo salar	SALMONIDAE	SALMONIFORMES	F/B/M	feed, tank	University of Tasmania	SPC_250	n	1.39	0.3367	1
Carter et al. 2011	Table 4	Atlantic salmon	Salmo salar	SALMONIDAE	SALMONIFORMES	F/B/M	feed, tank	University of Tasmania	SPC_500	n	1.37	0.3372	1
Carter et al. 2011	Table 4	Atlantic salmon	Salmo salar	SALMONIDAE	SALMONIFORMES	F/B/M	feed, tank	University of Tasmania	SPC_1000	n	1.43	0.3352	1
Cerozi and Fitzsimmons 2017	Table 2	Nile tilapia	Oreochromis niloticus	CICHLIDAE	PERCOIDEI	F/B	feed, greenhouse	Tucson, AZ, USA		n	1.82		0
Cerozi and Fitzsimmons 2017	Table 2	Nile tilapia	Oreochromis niloticus	CICHLIDAE	PERCOIDEI	F/B	feed, greenhouse	Tucson, AZ, USA		n	2.13		0
Chaimongkol et al. 2001	Table 4	Barramundi(=Giant seaperch)	Lates calcarifer	CENTROPOMIDAE	PERCOIDEI	F/B/M	feed, aquaria	Thailand	Diet1	n	3.023		0
Chaimongkol et al. 2001	Table 4	Barramundi(=Giant seaperch)	Lates calcarifer	CENTROPOMIDAE	PERCOIDEI	F/B/M	feed, aquaria	Thailand	Diet2	n	3.373		0
Chaimongkol et al. 2001	Table 4	Barramundi(=Giant seaperch)	Lates calcarifer	CENTROPOMIDAE	PERCOIDEI	F/B/M	feed, aquaria	Thailand	Diet3	n	3.624		0
Chaimongkol et al. 2001	Table 4	Barramundi(=Giant seaperch)	Lates calcarifer	CENTROPOMIDAE	PERCOIDEI	F/B/M	feed, aquaria	Thailand	Diet4	n	3.925		0
Chaimongkol et al. 2001	Table 4	Barramundi(=Giant seaperch)	Lates calcarifer	CENTROPOMIDAE	PERCOIDEI	F/B/M	feed, aquaria	Thailand	Diet5	n	2.912		0
Chaimongkol et al. 2001	Table 4	Barramundi(=Giant seaperch)	Lates calcarifer	CENTROPOMIDAE	PERCOIDEI	F/B/M	feed, aquaria	Thailand	Diet6	n	3.1		0
Chaimongkol et al. 2001	Table 4	Barramundi(=Giant seaperch)	Lates calcarifer	CENTROPOMIDAE	PERCOIDEI	F/B/M	feed, aquaria	Thailand	Diet7	n	3.251		0
Chaimongkol et al. 2001	Table 4	Barramundi(=Giant seaperch)	Lates calcarifer	CENTROPOMIDAE	PERCOIDEI	F/B/M	feed, aquaria	Thailand	Diet8	n	3.278		0
CHAVEZ-SANCHEZ et al. 2000	Table 3	Mexican mojarra/Cichlid.American	Cichlasoma urophthalmus	CICHLIDAE	PERCOIDEI	F/B	feed, tank	Mexico	start	n	1.17		0
CHAVEZ-SANCHEZ et al. 2000	Table 3	Mexican mojarra/Cichlid.American	Cichlasoma urophthalmus	CICHLIDAE	PERCOIDEI	F/B	feed, tank	Mexico	d1	n	1.86		0
CHAVEZ-SANCHEZ et al. 2000	Table 3	Mexican mojarra/Cichlid.American	Cichlasoma urophthalmus	CICHLIDAE	PERCOIDEI	F/B	feed, tank	Mexico	d2	n	2.62		0
CHAVEZ-SANCHEZ et al. 2000	Table 3	Mexican mojarra/Cichlid.American	Cichlasoma urophthalmus	CICHLIDAE	PERCOIDEI	F/B	feed, tank	Mexico	d3	n	3.04		0
CHAVEZ-SANCHEZ et al. 2000	Table 3	Mexican mojarra/Cichlid.American	Cichlasoma urophthalmus	CICHLIDAE	PERCOIDEI	F/B	feed, tank	Mexico	d4	n	3.88		0
CHAVEZ-SANCHEZ et al. 2000	Table 3	Mexican mojarra/Cichlid.American	Cichlasoma urophthalmus	CICHLIDAE	PERCOIDEI	F/B	feed, tank	Mexico	d5	n	2.54		0
CHAVEZ-SANCHEZ et al. 2000	Table 3	Mexican mojarra/Cichlid.American	Cichlasoma urophthalmus	CICHLIDAE	PERCOIDEI	F/B	feed, tank	Mexico	d6	n	3.05		0
CHAVEZ-SANCHEZ et al. 2000	Table 3	Mexican mojarra/Cichlid.American	Cichlasoma urophthalmus	CICHLIDAE	PERCOIDEI	F/B	feed, tank	Mexico	d7	n	3.45		0
CHAVEZ-SANCHEZ et al. 2000	Table 3	Mexican mojarra/Cichlid.American	Cichlasoma urophthalmus	CICHLIDAE	PERCOIDEI	F/B	feed, tank	Mexico	d8	n	3.98		0
CHAVEZ-SANCHEZ et al. 2000	Table 3	Mexican mojarra/Cichlid.American	Cichlasoma urophthalmus	CICHLIDAE	PERCOIDEI	F/B	feed, tank	Mexico	d9	n	2.73		0
CHAVEZ-SANCHEZ et al. 2000	Table 3	Mexican mojarra/Cichlid.American	Cichlasoma urophthalmus	CICHLIDAE	PERCOIDEI	F/B	feed, tank	Mexico	d10	n	3.07		0
CHAVEZ-SANCHEZ et al. 2000	Table 3	Mexican mojarra/Cichlid.American	Cichlasoma urophthalmus	CICHLIDAE	PERCOIDEI	F/B	feed, tank	Mexico	d11	n	3.41		0
CHAVEZ-SANCHEZ et al. 2000	Table 3	Mexican mojarra/Cichlid.American	Cichlasoma urophthalmus	CICHLIDAE	PERCOIDEI	F/B	feed, tank	Mexico	d12	n	4.04		0
Chen et al. 2016	Table 3	Crucian Carp	Carassius carassius	CYPRINIDAE	CYPRINIFORMES	F/B	outdoor.feed.enclosure	Zhuhai, China	D1	n	0.72	0.33	1
Chen et al. 2016	Table 3	Crucian Carp	Carassius carassius	CYPRINIDAE	CYPRINIFORMES	F/B	outdoor.feed.enclosure	Zhuhai, China	D2	n	0.73	0.3182	1
Chen et al. 2016	Table 3	Crucian Carp	Carassius carassius	CYPRINIDAE	CYPRINIFORMES	F/B	outdoor.feed.enclosure	Zhuhai, China	D3	n	0.74	0.3148	1
Chen et al. 2016	Table 3	Crucian Carp	Carassius carassius	CYPRINIDAE	CYPRINIFORMES	F/B	outdoor.feed.enclosure	Zhuhai, China	D4	n	0.72	0.3011	1
Chen et al. 2016	Table 3	Crucian Carp	Carassius carassius	CYPRINIDAE	CYPRINIFORMES	F/B	indoor.feed.tank	Zhuhai, China	D1	n	0.63	0.3029	1
Chen et al. 2016	Table 3	Crucian Carp	Carassius carassius	CYPRINIDAE	CYPRINIFORMES	F/B	indoor.feed.tank	Zhuhai, China	D2	n	0.64	0.2956	1
Chen et al. 2016	Table 3	Crucian Carp	Carassius carassius	CYPRINIDAE	CYPRINIFORMES	F/B	indoor.feed.tank	Zhuhai, China	D3	n	0.73	0.3003	1
Chen et al. 2016	Table 3	Crucian Carp	Carassius carassius	CYPRINIDAE	CYPRINIFORMES	F/B	indoor.feed.tank	Zhuhai, China	D4	n	0.71	0.2897	1
Cheng et al. 2005	Table 5	Malabar grouper	Epinephelus malabaricus	SERRANIDAE	PERCOIDEI	M/B	feed, aquaria	Taiwan, China	0.26	n	3.38		0
Cheng et al. 2005	Table 5	Malabar grouper	Epinephelus malabaricus	SERRANIDAE	PERCOIDEI	M/B	feed, aquaria	Taiwan, China	0.38	n	3.88		0
Cheng et al. 2005	Table 5	Malabar grouper	Epinephelus malabaricus	SERRANIDAE	PERCOIDEI	M/B	feed, aquaria	Taiwan, China	0.5	n	3.93		0
Cheng et al. 2005	Table 5	Malabar grouper	Epinephelus malabaricus	SERRANIDAE	PERCOIDEI	M/B	feed, aquaria	Taiwan, China	0.62	n	4.04		0
Cheng et al. 2005	Table 5	Malabar grouper	Epinephelus malabaricus	SERRANIDAE	PERCOIDEI	M/B	feed, aquaria	Taiwan, China	0.74	n	4.31		0
Cheng et al. 2005	Table 5	Malabar grouper	Epinephelus malabaricus	SERRANIDAE	PERCOIDEI	M/B	feed, aquaria	Taiwan, China	0.86	n	5.19		0
Cheng et al. 2005	Table 5	Malabar grouper	Epinephelus malabaricus	SERRANIDAE	PERCOIDEI	M/B	feed, aquaria	Taiwan, China	0.98	n	5.23		0
Cheng et al. 2005	Table 5	Malabar grouper	Epinephelus malabaricus	SERRANIDAE	PERCOIDEI	M/B	feed, aquaria	Taiwan, China	1.1	n	5.62		0
Cheng et al. 2016	Table 4	Yellow catfish	Pelteobagrus fulvidraco	BAGRIDAE	SILURIFORMES	F	feed, tank	China	Control	n	0.651912	0.2362	1
Cheng et al. 2016	Table 4	Yellow catfish	Pelteobagrus fulvidraco	BAGRIDAE	SILURIFORMES	F	feed, tank	China	DR	n	0.72865	0.247	1
Cheng et al. 2016	Table 4	Yellow catfish	Pelteobagrus fulvidraco	BAGRIDAE	SILURIFORMES	F	feed, tank	China	D0%	n	0.910527	0.2481	1
Cheng et al. 2016	Table 4	Yellow catfish	Pelteobagrus fulvidraco	BAGRIDAE	SILURIFORMES	F	feed, tank	China	D25%	n	0.785616	0.2518	1
Cheng et al. 2016	Table 4	Yellow catfish	Pelteobagrus fulvidraco	BAGRIDAE	SILURIFORMES	F	feed, tank	China	D50%	n	0.795117	0.2477	1
Cheng et al. 2016	Table 4	Yellow catfish	Pelteobagrus fulvidraco	BAGRIDAE	SILURIFORMES	F	feed, tank	China	D75%	n	0.7056	0.24	1
Cheng et al. 2016	Table 4	Yellow catfish	Pelteobagrus fulvidraco	BAGRIDAE	SILURIFORMES	F	feed, tank	China	D100%	n	0.64845	0.2475	1
Czamanski et al. 2011	Table 2	Argentine	Argentina sphyraena	ARGENTINIDAE	SALMONIFORMES	M	wild capture	Bay of Biscay, Bathydemersal		y	2.2		0
Czamanski et al. 2011	Table 2	Silver hatchetfishes	Argyropelecus olfersii	GASTEROPELECIDAE	CHARACIFORMES	M	wild capture	Bay of Biscay, Mesopelagic-Bathypelagic		y	3.6		0
Czamanski et al. 2011	Table 2	Sand smelt	Atherina presbyter	ATHERINIDAE	ATHERINIFORMES	M/B	wild capture	Bay of Biscay，pelagic coastal		y	2.3		0
Czamanski et al. 2011	Table 2	Glacier lantern fish	Benthosema glaciale	MYCTOPHIDAE	MYCTOPHIFORMES	M	wild capture	Bay of Biscay, Mesopelagic		y	2		0
Czamanski et al. 2011	Table 2	Boarfish	Capros aper	CAPROIDAE	ZEIFORMES	M	wild capture	Bay of Biscay, Demersal		y	3.5		0
Czamanski et al. 2011	Table 2	European anchovy	Engraulis encrasicolus	ENGRAULIDAE	CLUPEIFORMES	M/B	wild capture	Bay of Biscay, Pelagic-neritic		y	2		0
Czamanski et al. 2011	Table 2	Silvery pout	Gadiculus argenteus	GADIDAE	GADIFORMES	M	wild capture	Bay of Biscay, Pelagic-neritic		y	2.3		0
Czamanski et al. 2011	Table 2	Golden grey mullet	Liza aurata	MUGILIDAE	MUGILIFORMES	F/B/M	wild capture	Bay of Biscay, Pelagic-neritic		y	3.4		0
Czamanski et al. 2011	Table 2	European hake	Merluccius merluccius	MERLUCCIIDAE	GADIFORMES	M	wild capture	Bay of Biscay, Demersal		y	2.9		0
Czamanski et al. 2011	Table 2	European pilchard(=Sardine)	Sardina pilchardus	CLUPEIDAE	CLUPEIFORMES	F/B/M	wild capture	Bay of Biscay, Pelagic-neritic		y	2		0
Czamanski et al. 2011	Table 2	Pacific chub mackerel	Scomber japonicus	SCOMBRIDAE	SCOMBROIDEI	M	wild capture	Bay of Biscay, Pelagic		y	3.8		0
Czamanski et al. 2011	Table 2	Atlantic mackerel	Scomber scombrus	SCOMBRIDAE	SCOMBROIDEI	M/B	wild capture	Bay of Biscay, Pelagic		y	2		0
Czamanski et al. 2011	Table 2	Black seabream	Spondyliosoma cantharus	SPARIDAE	PERCOIDEI	marine	wild capture	Bay of Biscay, Benthopelagic		y	2.9		0
Czamanski et al. 2011	Table 2	European sprat	Sprattus sprattus	CLUPEIDAE	CLUPEIFORMES	M/B	wild capture	Bay of Biscay, Pelagic-neritic		y	2.5		0
Czamanski et al. 2011	Table 2	Atlantic horse mackerel	Trachurus trachurus	CARANGIDAE	PERCOIDEI	M	wild capture	Bay of Biscay, Pelagic-neritic		y	2.4		0
Dantas et al. 2007	Table 1	Tucanare peacock bass	Cichla monoculus	CICHLIDAE	PERCOIDEI	F	wild capture	tropical, fresh, Brazil		y	2.95	0.26	0.26
Dantas et al. 2007	Table 1	Trahira	Hoplias malabaricus	ERYTHRINIDAE	CHARACIFORMES	F	wild capture	tropical, fresh, Brazil		y	3.58	0.25	0.25
Dantas et al. 2007	Table 1	Nile tilapia	Oreochromis niloticus	CICHLIDAE	PERCOIDEI	F/B	wild capture	tropical, fresh, Brazil		y	3.35	0.28	0.28
Dantas et al. 2007	Table 1	European perch	Perca fluviatilis	PERCIDAE	PERCOIDEI	F/B	wild capture	temperate fresh, Lake Dagstorpssjo¨ n, southern Sweden,		y	2.98	0.266667	0
Dantas et al. 2007	Table 1	South American silver croaker	Plagioscion squamosissimus	SCIAENIDAE	PERCOIDEI	F	wild capture	tropical, fresh, Brazil		y	2.72	0.24	0.24
Dantas et al. 2007	Table 1	Curimata˜	Prochilodus brevis		CHARACIFORMES	F	wild capture	tropical, fresh, Brazil		y	2.74	0.32	0.32
Dantas et al. 2007	Table 1	Roach	Rutilus rutilus	CYPRINIDAE	CYPRINIFORMES	F/B	wild capture	temperate fresh, Lake Dagstorpssjo¨ n, southern Sweden,		y	2.11	0.266667	0
Dantas et al. 2007	Table 1	Redeye piranha	Serrasalmus rhombeus	CHARACIDAE	CHARACIFORMES	F	wild capture	tropical, fresh, Brazil		y	4.28	0.25	0.25
Davis and Boyd 1978	Table 3	Brown bullhead	Ameiurus nebulosus	ICTALURIDAE	SILURIFORMES	F/B	wild capture	Pond in Alabama, Arkansas, Georgia, and Mississippi		y	2.54		0
Davis and Boyd 1978	Table 3	American gizzard shad	Dorosoma cepedianum	CLUPEIDAE	CLUPEIFORMES	F/B/M	wild capture	Pond in Alabama, Arkansas, Georgia, and Mississippi		y	2.89		0
Davis and Boyd 1978	Table 3	Threadfin shad	Dorosoma petenense	CLUPEIDAE	CLUPEIFORMES	F/B/M	wild capture	Pond in Alabama, Arkansas, Georgia, and Mississippi		y	2.76		0
Davis and Boyd 1978	Table 3	Creek chubsucker	Erimyzon oblongus	CATOSTOMIDAE	CYPRINIFORMES	F	wild capture	Pond in Alabama, Arkansas, Georgia, and Mississippi		y	2.69		0
Davis and Boyd 1978	Table 3	Mosquitofish	Gambusia affinis	POECILIIDAE	CYPRINODONTIFORMES	F/B	wild capture	Pond in Alabama, Arkansas, Georgia, and Mississippi		y	2.98		0
Davis and Boyd 1978	Table 3	Channel catfish	Ictalurus punctatus	ICTALURIDAE	SILURIFORMES	F	wild capture	Pond in Alabama, Arkansas, Georgia, and Mississippi		y	2.71		0
Davis and Boyd 1978	Table 3	Redbreast sunfish	Lepomis auritus	CENTRARCHIDAE	PERCOIDEI	F	wild capture	Pond in Alabama, Arkansas, Georgia, and Mississippi		y	4.02		0
Davis and Boyd 1978	Table 3	Green sunfish	Lepomis cyanellus	CENTRARCHIDAE	PERCOIDEI	F	wild capture	Pond in Alabama, Arkansas, Georgia, and Mississippi		y	3.66		0
Davis and Boyd 1978	Table 3	Bluegill	Lepomis macrochirus	CENTRARCHIDAE	PERCOIDEI	F/M	wild capture	Pond in Alabama, Arkansas, Georgia, and Mississippi		y	3.87		0
Davis and Boyd 1978	Table 3	Bluegill	Lepomis macrochirus	CENTRARCHIDAE	PERCOIDEI	F/M	wild capture	Pond in Alabama, Arkansas, Georgia, and Mississippi		y	4		0
Davis and Boyd 1978	Table 3	Redear sunfish	Lepomis microlophu	CENTRARCHIDAE	PERCOIDEI	F	wild capture	Pond in Alabama, Arkansas, Georgia, and Mississippi		y	4.02		0
Davis and Boyd 1978	Table 3	Spotted sunfish	Lepomis punctatus	CENTRARCHIDAE	PERCOIDEI	F	wild capture	Pond in Alabama, Arkansas, Georgia, and Mississippi		y	5.22		0
Davis and Boyd 1978	Table 3	Largemouth black bass	Micropterus salmoides	CENTRARCHIDAE	PERCOIDEI	F	wild capture	Pond in Alabama, Arkansas, Georgia, and Mississippi		y	3.2		0
Davis and Boyd 1978	Table 3	Spotted sucker	Minytrema melanops	CATOSTOMIDAE	CYPRINIFORMES	F	wild capture	Pond in Alabama, Arkansas, Georgia, and Mississippi		y	1.95		0
Davis and Boyd 1978	Table 3	Golden shiner	Notemigonus crysoleucas	CYPRINIDAE	CYPRINIFORMES	F/B	wild capture	Pond in Alabama, Arkansas, Georgia, and Mississippi		y	2.39		0
Davis and Boyd 1978	Table 3	American yellow perch	Perca flavescens	PERCIDAE	PERCOIDEI	F/B	wild capture	Pond in Alabama, Arkansas, Georgia, and Mississippi		y	4.1		0
Davis and Boyd 1978	Table 3	Fathead minnow	Pimephales promelas	CYPRINIDAE	CYPRINIFORMES	F	wild capture	Pond in Alabama, Arkansas, Georgia, and Mississippi		y	2.64		0
Davis and Boyd 1978	Table 3	Black crappie	Pomoxis nigromaculatus	CENTRARCHIDAE	PERCOIDEI	F	wild capture	Pond in Alabama, Arkansas, Georgia, and Mississippi		y	4.53		0
Denstadli et al. 2007	Table 6	Atlantic salmon	Salmo salar	SALMONIDAE	SALMONIFORMES	F/B/M	feed, tank	Sunndalsøra, Norway	Initial	n	0.38	0.294	1
Denstadli et al. 2007	Table 6	Atlantic salmon	Salmo salar	SALMONIDAE	SALMONIFORMES	F/B/M	feed, tank	Sunndalsøra, Norway	FM	n	0.39	0.306	1
Denstadli et al. 2007	Table 6	Atlantic salmon	Salmo salar	SALMONIDAE	SALMONIFORMES	F/B/M	feed, tank	Sunndalsøra, Norway	SPC	n	0.34	0.301	1
Denstadli et al. 2007	Table 6	Atlantic salmon	Salmo salar	SALMONIDAE	SALMONIFORMES	F/B/M	feed, tank	Sunndalsøra, Norway	SPC-P	n	0.32	0.297	1
Denstadli et al. 2007	Table 6	Atlantic salmon	Salmo salar	SALMONIDAE	SALMONIFORMES	F/B/M	feed, tank	Sunndalsøra, Norway	SPC-PPT	n	0.35	0.297	1
Diniz et al., 2014	Table 1		Aplysia brasiliana		GASTROPODA			Brazil		y	0.84		0
Diniz et al., 2014	Table 1	Combed octopus	Eledone massyae	OCTOPODIDAE	CEPHALOPODA	M		Brazil		y	1.16		0
Diniz et al., 2014	Table 1		Isognomon bicolor		BIVALVIA			Brazil		y	0.85		0
Durston et al. 2017	Table S3	Three-spined stickleback	Gasterosteus aculeatus	GASTEROSTEIDAE	GASTEROSTEIFORMES	F/B/M	wild capture	Cowichan, southwestern British Columbia, Canada		y	5		0
Durston et al. 2017	Table S3	Three-spined stickleback	Gasterosteus aculeatus	GASTEROSTEIDAE	GASTEROSTEIFORMES	F/B/M	wild capture	Cranby, southwestern British Columbia, Canada		y	3.6		0
Durston et al. 2017	Table S3	Three-spined stickleback	Gasterosteus aculeatus	GASTEROSTEIDAE	GASTEROSTEIFORMES	F/B/M	wild capture	Dougan , southwestern British Columbia, Canada		y	3.3		0
Durston et al. 2017	Table S3	Three-spined stickleback	Gasterosteus aculeatus	GASTEROSTEIDAE	GASTEROSTEIFORMES	F/B/M	wild capture	Englishman , southwestern British Columbia, Canada		y	4.9		0
Durston et al. 2017	Table S3	Three-spined stickleback	Gasterosteus aculeatus	GASTEROSTEIDAE	GASTEROSTEIFORMES	F/B/M	wild capture	Harrison , southwestern British Columbia, Canada		y	4.4		0
Durston et al. 2017	Table S3	Three-spined stickleback	Gasterosteus aculeatus	GASTEROSTEIDAE	GASTEROSTEIFORMES	F/B/M	wild capture	Kennedy , southwestern British Columbia, Canada		y	4.7		0
Durston et al. 2017	Table S3	Three-spined stickleback	Gasterosteus aculeatus	GASTEROSTEIDAE	GASTEROSTEIFORMES	F/B/M	wild capture	Koksilah , southwestern British Columbia, Canada		y	4.7		0
Durston et al. 2017	Table S3	Three-spined stickleback	Gasterosteus aculeatus	GASTEROSTEIDAE	GASTEROSTEIFORMES	F/B/M	wild capture	Miami , southwestern British Columbia, Canada		y	4.8		0
Durston et al. 2017	Table S3	Three-spined stickleback	Gasterosteus aculeatus	GASTEROSTEIDAE	GASTEROSTEIFORMES	F/B/M	wild capture	North , southwestern British Columbia, Canada		y	4.5		0
Durston et al. 2017	Table S3	Three-spined stickleback	Gasterosteus aculeatus	GASTEROSTEIDAE	GASTEROSTEIFORMES	F/B/M	wild capture	Oyster, southwestern British Columbia, Canada		y	4.1		0
Durston et al. 2017	Table S3	Three-spined stickleback	Gasterosteus aculeatus	GASTEROSTEIDAE	GASTEROSTEIFORMES	F/B/M	wild capture	Sooke , southwestern British Columbia, Canada		y	4.5		0
Durston et al. 2017	Table S3	Three-spined stickleback	Gasterosteus aculeatus	GASTEROSTEIDAE	GASTEROSTEIFORMES	F/B/M	wild capture	Trout , southwestern British Columbia, Canada		y	3.5		0
Ebel et al. 2015, 2016	Table B2	Atlantic salmon	Salmo salar	SALMONIDAE	SALMONIFORMES	F/B/M	wild capture	Campbellton, Newfoundland, Canada		y	0.38		1
Ebel et al. 2015, 2016	Table B2	Atlantic salmon	Salmo salar	SALMONIDAE	SALMONIFORMES	F/B/M	wild capture	Campbellton, Newfoundland, Canada		y	0.5		1
Ebel et al. 2015, 2016	Table B2	Atlantic salmon	Salmo salar	SALMONIDAE	SALMONIFORMES	F/B/M	wild capture	Campbellton, Newfoundland, Canada		y	0.58		1
Ebel et al. 2015, 2016	Table B2	Atlantic salmon	Salmo salar	SALMONIDAE	SALMONIFORMES	F/B/M	wild capture	Conne, Newfoundland, Canada		y	0.36		1
Ebel et al. 2015, 2016	Table B2	Atlantic salmon	Salmo salar	SALMONIDAE	SALMONIFORMES	F/B/M	wild capture	Conne, Newfoundland, Canada		y	0.53		1
Ebel et al. 2015, 2016	Table B2	Atlantic salmon	Salmo salar	SALMONIDAE	SALMONIFORMES	F/B/M	wild capture	Conne, Newfoundland, Canada		y	0.65		1
Ebel et al. 2015, 2016	Table B2	Atlantic salmon	Salmo salar	SALMONIDAE	SALMONIFORMES	F/B/M	wild capture	Western Arm, Newfoundland, Canada		y	0.37		1
Ebel et al. 2015, 2016	Table B2	Atlantic salmon	Salmo salar	SALMONIDAE	SALMONIFORMES	F/B/M	wild capture	Western Arm, Newfoundland, Canada		y	0.58		1
Ebel et al. 2015, 2016	Table B2	Atlantic salmon	Salmo salar	SALMONIDAE	SALMONIFORMES	F/B/M	wild capture	Western Arm, Newfoundland, Canada		y	0.65		1
Ebel et al. 2015, Donaldson et al. 1967	Table 1	Sockeye(=Red) salmon	Oncorhynchus nerka	SALMONIDAE	SALMONIFORMES	F/B/M	wild capture	Lake Illiamna, Arkansas, USA		y	0.38		1
Ebel et al. 2015, Donaldson et al. 1967	Table 1	Sockeye(=Red) salmon	Oncorhynchus nerka	SALMONIDAE	SALMONIFORMES	F/B/M	wild capture	Lake Illiamna, Arkansas, USA		y	0.43		1
Ebel_2015, Durbin_1979, West_2010	Table 1	Alewife	Alosa pseudoharengus	CLUPEIDAE	CLUPEIFORMES	F/B/M	wild capture	Pausacaco Pond, Rhode Island, USA		y	0.42		1
Ebel_2015, Durbin_1979, West_2010	Table 1	Alewife	Alosa pseudoharengus	CLUPEIDAE	CLUPEIFORMES	F/B/M	wild capture	Pausacaco Pond, Rhode Island, USA		y	0.45		1
Ebel_2015, Durbin_1979, West_2010	Table 1	Alewife	Alosa pseudoharengus	CLUPEIDAE	CLUPEIFORMES	F/B/M	wild capture	Pausacaco Pond, Rhode Island, USA		y	0.58		1
Ebel_2015, Larkin and Slaney_1997	Table 1	Pacific salmons nei	Oncorhynchus spp	SALMONIDAE	SALMONIFORMES	F/B/M	wild capture	British Columbia, Canada		y	0.36		1
Ebel_2015, Lyle and Elliott_1998	Table 1	Atlantic salmon	Salmo salar	SALMONIDAE	SALMONIFORMES	F/B/M	wild capture	River Tweed, UK		y	0.47		1
Ebel_2015, Lyle and Elliott_1998	Table 1	Atlantic salmon	Salmo salar	SALMONIDAE	SALMONIFORMES	F/B/M	wild capture	River Tweed, UK		y	0.47		1
Ebel_2015, Lyle and Elliott_1998	Table 1	Atlantic salmon	Salmo salar	SALMONIDAE	SALMONIFORMES	F/B/M	wild capture	River Tweed, UK		y	0.45		1
Ebel_2015, Shearer and Green 1994	Table 1	Atlantic salmon	Salmo salar	SALMONIDAE	SALMONIFORMES	F/B/M	Artificial rearing			n	0.4		1
Ebel_2015, Shearer and Green 1994	Table 1	Atlantic salmon	Salmo salar	SALMONIDAE	SALMONIFORMES	F/B/M	Artificial rearing			n	0.48		1
Ebel_2015, Shearer and Green 1994	Table 1	Atlantic salmon	Salmo salar	SALMONIDAE	SALMONIFORMES	F/B/M	Artificial rearing			n	0.52		1
Ebel_2015, Talbot_1986	Table 1	Atlantic salmon	Salmo salar	SALMONIDAE	SALMONIFORMES	F/B/M	wild capture	Mixed		y	0.39		1
Ebel_2015, Talbot_1986	Table 1	Atlantic salmon	Salmo salar	SALMONIDAE	SALMONIFORMES	F/B/M	wild capture	Mixed		y	0.58		1
Ebel_2015, Talbot_1986	Table 1	Atlantic salmon	Salmo salar	SALMONIDAE	SALMONIFORMES	F/B/M	wild capture	Mixed		y	0.45		1
Fontagné_2009	Table 4	Rainbow Trout	Oncorhynchus mykiss	SALMONIDAE	SALMONIFORMES	F/B/M	feed, tank	France	A_day87	n	0.35		1
Fontagné_2009	Table 4	Rainbow Trout	Oncorhynchus mykiss	SALMONIDAE	SALMONIFORMES	F/B/M	feed, tank	France	B_day87	n	0.45		1
Fontagné_2009	Table 4	Rainbow Trout	Oncorhynchus mykiss	SALMONIDAE	SALMONIFORMES	F/B/M	feed, tank	France	C_day87	n	0.46		1
Fontagné_2009	Table 4	Rainbow Trout	Oncorhynchus mykiss	SALMONIDAE	SALMONIFORMES	F/B/M	feed, tank	France	D_day87	n	0.48		1
Fontagné_2009	Table 4	Rainbow Trout	Oncorhynchus mykiss	SALMONIDAE	SALMONIFORMES	F/B/M	feed, tank	France	E_day87	n	0.43		1
Fontagné_2009	Table 4	Rainbow Trout	Oncorhynchus mykiss	SALMONIDAE	SALMONIFORMES	F/B/M	feed, tank	France	F_day87	n	0.47		1
García-Romero_2014	Table 8	Red porgy	Pagrus pagrus	SPARIDAE	PERCOIDEI	M	feed, tank	Spain	CD	n	2.27		0
García-Romero_2014	Table 8	Red porgy	Pagrus pagrus	SPARIDAE	PERCOIDEI	M	feed, tank	Spain	RC10	n	1.89		0
García-Romero_2014	Table 8	Red porgy	Pagrus pagrus	SPARIDAE	PERCOIDEI	M	feed, tank	Spain	RC20	n	1.71		0
García-Romero_2014	Table 8	Red porgy	Pagrus pagrus	SPARIDAE	PERCOIDEI	M	feed, tank	Spain	MC10	n	1.75		0
García-Romero_2014	Table 8	Red porgy	Pagrus pagrus	SPARIDAE	PERCOIDEI	M	feed, tank	Spain	MC20	n	1.61		0
García-Romero_2014	Table 8	Red porgy	Pagrus pagrus	SPARIDAE	PERCOIDEI	M	wild capture			y	2.15		0
Goodyear_1972	Table 2	Largemouth black bass	Micropterus salmoides	CENTRARCHIDAE	PERCOIDEI	F	wild capture	Par Pond, South Carolina		y	3.6		0
Goodyear_1972	Table 2	Largemouth black bass	Micropterus salmoides	CENTRARCHIDAE	PERCOIDEI	F	wild capture	Pond B, South Carolina		y	3.96		0
Goodyear_1972	Table 2	Largemouth black bass	Micropterus salmoides	CENTRARCHIDAE	PERCOIDEI	F	wild capture	Skinface, South Carolina		y	4.27		0
Goodyear_1972	Table 2	Largemouth black bass	Micropterus salmoides	CENTRARCHIDAE	PERCOIDEI	F	wild capture	Homestead, Florida		y	3.65		0
Goodyear_1972	Table 2	Largemouth black bass	Micropterus salmoides	CENTRARCHIDAE	PERCOIDEI	F	wild capture	Oklawaha, Florida		y	3.75		0
Green and Boyd 1995	Table 1	Nile tilapia	Oreochromis niloticus	CICHLIDAE	PERCOIDEI	F/B	pond, chicken litter	Honduras	rain season	n	0.81765		1
Green and Boyd 1995	Table 1	Nile tilapia	Oreochromis niloticus	CICHLIDAE	PERCOIDEI	F/B	pond, chicken litter	Honduras	dry season	n	0.9453		1
Green and Boyd 1995	Table 1	Nile tilapia	Oreochromis niloticus	CICHLIDAE	PERCOIDEI	F/B	pond, chicken litter	Honduras	rain season	n	1.03145		1
Green and Boyd 1995	Table 1	Nile tilapia	Oreochromis niloticus	CICHLIDAE	PERCOIDEI	F/B	pond, chicken litter	Honduras	dry season	n	1.11996		1
Green_2002	Table 10	Rainbow Trout	Oncorhynchus mykiss	SALMONIDAE	SALMONIFORMES	F/B/M	feed, tank	USA	A1B1	n	0.44	0.294	1
Green_2002	Table 10	Rainbow Trout	Oncorhynchus mykiss	SALMONIDAE	SALMONIFORMES	F/B/M	feed, tank	USA	A1B2	n	0.42	0.321	1
Green_2002	Table 10	Rainbow Trout	Oncorhynchus mykiss	SALMONIDAE	SALMONIFORMES	F/B/M	feed, tank	USA	A1B3	n	0.42	0.338	1
Green_2002	Table 10	Rainbow Trout	Oncorhynchus mykiss	SALMONIDAE	SALMONIFORMES	F/B/M	feed, tank	USA	A2B1	n	0.44	0.303	1
Green_2002	Table 10	Rainbow Trout	Oncorhynchus mykiss	SALMONIDAE	SALMONIFORMES	F/B/M	feed, tank	USA	A2B2	n	0.39	0.332	1
Green_2002	Table 10	Rainbow Trout	Oncorhynchus mykiss	SALMONIDAE	SALMONIFORMES	F/B/M	feed, tank	USA	A2B3	n	0.39	0.352	1
Grisdale-Helland_2007	Table 4.8	Atlantic cod	Gadus morhua	GADIDAE	GADIFORMES	M/B	feed, tank	USA	start	n	0.470588	0.273	1
Grisdale-Helland_2007	Table 4.8	Atlantic cod	Gadus morhua	GADIDAE	GADIFORMES	M/B	feed, tank	USA	LE	n	0.491935	0.281	1
Grisdale-Helland_2007	Table 4.8	Atlantic cod	Gadus morhua	GADIDAE	GADIFORMES	M/B	feed, tank	USA	HE	n	0.472441	0.284	1
Grisdale-Helland_2007	Table 4.8	Rainbow Trout	Oncorhynchus mykiss	SALMONIDAE	SALMONIFORMES	F/B/M	feed, tank	USA	start	n	0.387755	0.32	1
Grisdale-Helland_2007	Table 4.8	Rainbow Trout	Oncorhynchus mykiss	SALMONIDAE	SALMONIFORMES	F/B/M	feed, tank	USA	LE	n	0.382022	0.327	1
Grisdale-Helland_2007	Table 4.8	Rainbow Trout	Oncorhynchus mykiss	SALMONIDAE	SALMONIFORMES	F/B/M	feed, tank	USA	HE	n	0.384615	0.353	1
Grisdale-Helland_2007	Table 4.8	Atlantic salmon	Salmo salar	SALMONIDAE	SALMONIFORMES	F/B/M	feed, tank	USA	start	n	0.394737	0.302	1
Grisdale-Helland_2007	Table 4.8	Atlantic salmon	Salmo salar	SALMONIDAE	SALMONIFORMES	F/B/M	feed, tank	USA	LE	n	0.385542	0.329	1
Grisdale-Helland_2007	Table 4.8	Atlantic salmon	Salmo salar	SALMONIDAE	SALMONIFORMES	F/B/M	feed, tank	USA	HE	n	0.390805	0.346	1
Gross et al 1998	Table 3	Channel catfish	Ictalurus punctatus	ICTALURIDAE	SILURIFORMES	F	feed, pond	Auburn, Alabama, USA	Initial	n	0.286	0.22	1
Gross et al 1998	Table 3	Channel catfish	Ictalurus punctatus	ICTALURIDAE	SILURIFORMES	F	feed, pond	Auburn, Alabama, USA	Diet1	n	0.19437	0.341	1
Gross et al 1998	Table 3	Channel catfish	Ictalurus punctatus	ICTALURIDAE	SILURIFORMES	F	feed, pond	Auburn, Alabama, USA	Diet2	n	0.28362	0.326	1
Gross et al 1998	Table 3	Channel catfish	Ictalurus punctatus	ICTALURIDAE	SILURIFORMES	F	feed, pond	Auburn, Alabama, USA	Diet3	n	0.27639	0.333	1
Gross et al 1998	Table 3	Channel catfish	Ictalurus punctatus	ICTALURIDAE	SILURIFORMES	F	feed, pond	Auburn, Alabama, USA	Diet4	n	0.27412	0.308	1
Gross et al 1998	Table 3	Channel catfish	Ictalurus punctatus	ICTALURIDAE	SILURIFORMES	F	feed, pond	Auburn, Alabama, USA	Diet5	n	0.3465	0.315	1
Gunther_2003	Table 3	Brook Trout	Salvelinus fontinalis	SALMONIDAE	SALMONIFORMES	F/B/M	feed	Canada		n	0.4		1
Gunther_2003	Table 3	Lake Trout	Salvelinus namaycush	SALMONIDAE	SALMONIFORMES	F	feed	Canada		n	0.41		1
Gunther_2003	Table 3	Hybrid Trout		SALMONIDAE	SALMONIFORMES		feed	Canada		n	0.43		1
Guo_2011	Table 7	Nile Tilapia	Oreochromis niloticus	CICHLIDAE	PERCOIDEI	F/B	feed, tank	China	Initial	n	1.65		1
Guo_2011	Table 7	Nile Tilapia	Oreochromis niloticus	CICHLIDAE	PERCOIDEI	F/B	feed, tank	China	0	n	0.4		1
Guo_2011	Table 7	Nile Tilapia	Oreochromis niloticus	CICHLIDAE	PERCOIDEI	F/B	feed, tank	China	0.08	n	0.4		1
Guo_2011	Table 7	Nile Tilapia	Oreochromis niloticus	CICHLIDAE	PERCOIDEI	F/B	feed, tank	China	0.16	n	0.41		1
Guo_2011	Table 7	Nile Tilapia	Oreochromis niloticus	CICHLIDAE	PERCOIDEI	F/B	feed, tank	China	0.24	n	0.42		1
Guo_2011	Table 7	Nile Tilapia	Oreochromis niloticus	CICHLIDAE	PERCOIDEI	F/B	feed, tank	China	0.32	n	0.43		1
Guo_2011	Table 7	Nile Tilapia	Oreochromis niloticus	CICHLIDAE	PERCOIDEI	F/B	feed, tank	China	0.4	n	0.45		1
Guo_2011	Table 7	Nile Tilapia	Oreochromis niloticus	CICHLIDAE	PERCOIDEI	F/B	feed, tank	China	0.48	n	0.45		1
Guo_2017	Table1	Grass Carp	Ctenopharyngodon idellus	CYPRINIDAE	CYPRINIFORMES	F	feed, pond	Shandong, China	stage 1	n	1.93		1
Guo_2017	Table1	Grass Carp	Ctenopharyngodon idellus	CYPRINIDAE	CYPRINIFORMES	F	feed, pond	Shandong, China	stage 2	n	1.97		0
Guo_2017	Table1	Grass Carp	Ctenopharyngodon idellus	CYPRINIDAE	CYPRINIFORMES	F	feed, pond	Shandong, China	stage 3	n	2.03		0
Guo_2017	Table1	Grass Carp	Ctenopharyngodon idellus	CYPRINIDAE	CYPRINIFORMES	F	feed, pond	Shandong, China	stage 4	n	2.06		0
Guo_2017	Table1	Grass Carp	Ctenopharyngodon idellus	CYPRINIDAE	CYPRINIFORMES	F	feed, pond	Shandong, China	stage 5	n	2.05		0
Guo_2017	Table1	Grass Carp	Ctenopharyngodon idellus	CYPRINIDAE	CYPRINIFORMES	F	feed, pond	Shandong, China	stage 6	n	2.03		0
Guo_2017	Table1	Common Carp	Cyprinus carpio	CYPRINIDAE	CYPRINIFORMES	F/B	feed, pond	Shandong, China	stage 1	n	1.67		0
Guo_2017	Table1	Common Carp	Cyprinus carpio	CYPRINIDAE	CYPRINIFORMES	F/B	feed, pond	Shandong, China	stage 2	n	1.71		0
Guo_2017	Table1	Common Carp	Cyprinus carpio	CYPRINIDAE	CYPRINIFORMES	F/B	feed, pond	Shandong, China	stage 3	n	1.82		0
Guo_2017	Table1	Common Carp	Cyprinus carpio	CYPRINIDAE	CYPRINIFORMES	F/B	feed, pond	Shandong, China	stage 4	n	1.92		0
Guo_2017	Table1	Common Carp	Cyprinus carpio	CYPRINIDAE	CYPRINIFORMES	F/B	feed, pond	Shandong, China	stage 5	n	2.06		0
Guo_2017	Table1	Common Carp	Cyprinus carpio	CYPRINIDAE	CYPRINIFORMES	F/B	feed, pond	Shandong, China	stage 6	n	2.03		0
Guo_2017	Table1	Tilapia	Oreochromis niloticus	CICHLIDAE	PERCOIDEI	F/B	feed, pond	Shandong, China	stage 1	n	2.91		0
Guo_2017	Table1	Tilapia	Oreochromis niloticus	CICHLIDAE	PERCOIDEI	F/B	feed, pond	Shandong, China	stage 2	n	3.05		0
Guo_2017	Table1	Tilapia	Oreochromis niloticus	CICHLIDAE	PERCOIDEI	F/B	feed, pond	Shandong, China	stage 3	n	3.11		0
Guo_2017	Table1	Tilapia	Oreochromis niloticus	CICHLIDAE	PERCOIDEI	F/B	feed, pond	Shandong, China	stage 4	n	3.23		0
Guo_2017	Table1	Tilapia	Oreochromis niloticus	CICHLIDAE	PERCOIDEI	F/B	feed, pond	Shandong, China	stage 5	n	3.33		0
Guo_2017	Table1	Tilapia	Oreochromis niloticus	CICHLIDAE	PERCOIDEI	F/B	feed, pond	Shandong, China	stage 6	n	3.41		0
Hagerthey_2014	Table 6	Mexican mojarra	Cichlasoma urophthalmus	CICHLIDAE	PERCOIDEI	F/B	wild capture	Everglades, USA	enriched	y	3		0
Hagerthey_2014	Table 6	Everglades pygmy sunfish	Elassoma evergladei	Centrarchidae	PERCOIDEI	F	wild capture	Everglades, USA	enriched	y	3.2		0
Hagerthey_2014	Table 6	Golden topminnow	Fundulus chrysotus	FUNDULIDAE	CYPRINODONTIFORMES	F	wild capture	Everglades, USA	enriched	y	3		0
Hagerthey_2014	Table 6	Golden topminnow	Fundulus chrysotus	FUNDULIDAE	CYPRINODONTIFORMES	F	wild capture	Everglades, USA	oligotrophic	y	2.9		0
Hagerthey_2014	Table 6	Marsh killifish	Fundulus confluentus	FUNDULIDAE	CYPRINODONTIFORMES	F/B/M	wild capture	Everglades, USA	enriched	y	3		0
Hagerthey_2014	Table 6	Marsh killifish	Fundulus confluentus	FUNDULIDAE	CYPRINODONTIFORMES	F/B/M	wild capture	Everglades, USA	oligotrophic	y	3.6		0
Hagerthey_2014	Table 6	Eastern mosquitofish	Gambusia holbrooki	Poeciliidae	CYPRINODONTIFORMES	F/B	wild capture	Everglades, USA	enriched	y	2.7		0
Hagerthey_2014	Table 6	Eastern mosquitofish	Gambusia holbrooki	Poeciliidae	CYPRINODONTIFORMES	F/B	wild capture	Everglades, USA	oligotrophic	y	1.9		0
Hagerthey_2014	Table 6	Least killifish	Heterandria formosa	Poeciliidae	CYPRINODONTIFORMES	F/B	wild capture	Everglades, USA	enriched	y	2.5		0
Hagerthey_2014	Table 6	Brown hoplo/Atipa	Hoplosternum littorale	CALLICHTHYIDAE	SILURIFORMES	F	wild capture	Everglades, USA	enriched	y	3.2		0
Hagerthey_2014	Table 6	Flagfish	Jordanella floridae	CYPRINODONTIDAE	CYPRINODONTIFORMES	F/B	wild capture	Everglades, USA	enriched	y	3		0
Hagerthey_2014	Table 6	Flagfish	Jordanella floridae	CYPRINODONTIDAE	CYPRINODONTIFORMES	F/B	wild capture	Everglades, USA	oligotrophic	y	1.7		0
Hagerthey_2014	Table 6	Warmouth	Lepomis gulosus	Centrarchidae	PERCOIDEI	F	wild capture	Everglades, USA	enriched	y	3.4		0
Hagerthey_2014	Table 6	Dollar sunfish	Lepomis marginatus	Centrarchidae	PERCOIDEI	F	wild capture	Everglades, USA	enriched	y	3		0
Hagerthey_2014	Table 6	Dollar sunfish	Lepomis marginatus	Centrarchidae	PERCOIDEI	F	wild capture	Everglades, USA	oligotrophic	y	2.9		0
Hagerthey_2014	Table 6	Redear sunfish	Lepomis microlophus	Centrarchidae	PERCOIDEI	F	wild capture	Everglades, USA	enriched	y	3		0
Hagerthey_2014	Table 6	Redear sunfish	Lepomis microlophus	Centrarchidae	PERCOIDEI	F	wild capture	Everglades, USA	oligotrophic	y	2.7		0
Hagerthey_2014	Table 6	Spotted sunfish	Lepomis punctatus	Centrarchidae	PERCOIDEI	F	wild capture	Everglades, USA	enriched	y	2.7		0
Hagerthey_2014	Table 6	Bluefin killifish	Lucania goodei	FUNDULIDAE	CYPRINODONTIFORMES	F	wild capture	Everglades, USA	enriched	y	3		0
Hagerthey_2014	Table 6	Bluefin killifish	Lucania goodei	FUNDULIDAE	CYPRINODONTIFORMES	F	wild capture	Everglades, USA	oligotrophic	y	2.9		0
Hagerthey_2014	Table 6	Eastern grass shrimp	Palaemonetes paludosus	PALAEMONIDAE	NATANTIA	F	wild capture	Everglades, USA	enriched	y	1.3		0
Hagerthey_2014	Table 6	Eastern grass shrimp	Palaemonetes paludosus	PALAEMONIDAE	NATANTIA	F	wild capture	Everglades, USA	oligotrophic	y	1.1		0
Hagerthey_2014	Table 6	Sailfin molly	Poecilia latipinna	Poeciliidae	CYPRINODONTIFORMES	F/B/M	wild capture	Everglades, USA	enriched	y	2.2		0
Hagerthey_2014	Table 6	Sailfin molly	Poecilia latipinna	Poeciliidae	CYPRINODONTIFORMES	F/B/M	wild capture	Everglades, USA	oligotrophic	y	1.1		0
Hagerthey_2014	Table 6	Slough crayfish	Procambarus fallax	CAMBARIDAE	REPTANTIA	F	wild capture	Everglades, USA	enriched	y	1.2		0
Hagerthey_2014	Table 6	Slough crayfish	Procambarus fallax	CAMBARIDAE	REPTANTIA	F	wild capture	Everglades, USA	oligotrophic	y	0.8		0
Hendrixson_2007	Figure 1	Rock bass	Ambloplites rupestris	CENTRARCHIDAE	PERCOIDEI	F	wild capture	Minnesota, USA		y	3.92857		0
Hendrixson_2007	Figure 1	Black bullhead	Ameiurus melas	ICTALURIDAE	SILURIFORMES	F	wild capture	Minnesota, USA		y	3.35714		0
Hendrixson_2007	Figure 1	Yellow bullhead	Ameiurus natalis	ICTALURIDAE	SILURIFORMES	F	wild capture	Minnesota, USA		y	4		0
Hendrixson_2007	Figure 1	Brown bullhead	Ameiurus nebulosus	ICTALURIDAE	SILURIFORMES	F/B	wild capture	Minnesota, USA		y	3.40816		0
Hendrixson_2007	Figure 1	White sucker	Catostomus commersoni	CATOSTOMIDAE	CYPRINIFORMES	F/B	wild capture	Minnesota, USA		y	2.89796		0
Hendrixson_2007	Figure 1	Whitefishes nei	Coregonus spp	COREGONIDAE	SALMONIFORMES	F	wild capture	Minnesota, USA		y	2		0
Hendrixson_2007	Figure 1	Brook stickleback	Culaea inconstans	GASTEROSTEIDAE	GASTEROSTEIFORMES	F	wild capture	Iowa, USA		y	2.94898		0
Hendrixson_2007	Figure 1	Northern pike	Esox lucius	ESOCIDAE	ESOCIFORMES	F/B	wild capture	Minnesota, USA		y	3.57143		0
Hendrixson_2007	Figure 1	Pumpkinseed	Lepomis gibbosus	CENTRARCHIDAE	PERCOIDEI	F/B	wild capture	Minnesota/Michigan, USA		y	3.89796		0
Hendrixson_2007	Figure 1	Bluegill	Lepomis macrochirus	CENTRARCHIDAE	PERCOIDEI	F/M	wild capture	Minnesota/Michigan, USA		y	3.46939		0
Hendrixson_2007	Figure 1	Smallmouth bass	Micropterus dolomieu	CENTRARCHIDAE	PERCOIDEI	F	wild capture	Minnesota, USA		y	3.32653		0
Hendrixson_2007	Figure 1	Largemouth black bass	Micropterus salmoides	CENTRARCHIDAE	PERCOIDEI	F	wild capture	Minnesota, USA		y	3.53061		0
Hendrixson_2007	Figure 1	Golden shiner	Notemigonus crysoleucas	CYPRINIDAE	CYPRINIFORMES	F/B	wild capture	Iowa, USA		y	3.58163		0
Hendrixson_2007	Figure 1	Rainbow Trout	Oncorhynchus mykiss	SALMONIDAE	SALMONIFORMES	F/B/M	wild capture	Minnesota, USA		y	2.35714		0
Hendrixson_2007	Figure 1	American yellow perch	Perca flavescens	PERCIDAE	PERCOIDEI	F/B	wild capture	Minnesota/Iowa, USA		y	3.68367		0
Hendrixson_2007	Figure 1	Bluntnose minnow	Pimephales notatus	CYPRINIDAE	CYPRINIFORMES	F	wild capture	Minnesota/Michigan, USA		y	2.39796		0
Hendrixson_2007	Figure 1	Fathead minnow	Pimephales promelas	CYPRINIDAE	CYPRINIFORMES	F	wild capture	Minnesota/Iowa, USA		y	2.83673		0
Hendrixson_2007	Figure 1	Black crappie	Pomoxis nigromaculatus	CENTRARCHIDAE	PERCOIDEI	F	wild capture	Minnesota, USA		y	3.65306		0
Hendrixson_2007	Figure 1	Longnose dace	Rhinichthys cataractae	CYPRINIDAE	CYPRINIFORMES	F	wild capture	Minnesota, USA		y	2.90816		0
Hendrixson_2007	Figure 1	Walleye	Sander vitreus	PERCIDAE	PERCOIDEI	F/B	wild capture	Minnesota, USA		y	3.02041		0
Higgins_2006	Figure 4	Gizzard shad	Dorosoma cepedianum	CLUPEIDAE	CLUPEIFORMES	F/B/M	wild capture	Burr Oak, Ohio, USA		y	3.36		0
Higgins_2006	Figure 4	Gizzard shad	Dorosoma cepedianum	CLUPEIDAE	CLUPEIFORMES	F/B/M	wild capture	Pleasant Hill, Ohio, USA		y	3.08		0
Higgins_2006	Figure 4	Gizzard shad	Dorosoma cepedianum	CLUPEIDAE	CLUPEIFORMES	F/B/M	wild capture	Acton, Ohio, USA		y	3.2		0
Hjerne_2002		Atlantic herring	Clupea harengus	CLUPEIDAE	CLUPEIFORMES	M/B	wild capture	Baltic Sea		y	2.4		1
Hjerne_2002		European sprat	Sprattus sprattus	CLUPEIDAE	CLUPEIFORMES	M/B	wild capture	Baltic Sea		y	0.43		1
Hlaváč et al. 2016	Table 2	Common Carp	Cyprinus carpio	CYPRINIDAE	CYPRINIFORMES	F/B	feed, pond	Czech Republic, 49_x0003_120N, 14_x0003_740E	C	n	0.51	0.2041	1
Hlaváč et al. 2016	Table 2	Common Carp	Cyprinus carpio	CYPRINIDAE	CYPRINIFORMES	F/B	feed, pond	Czech Republic, 49_x0003_120N, 14_x0003_740E	CG	n	0.51	0.2041	1
Hlaváč et al. 2016	Table 2	Common Carp	Cyprinus carpio	CYPRINIDAE	CYPRINIFORMES	F/B	feed, pond	Czech Republic, 49_x0003_120N, 14_x0003_740E	TTC	n	0.51	0.2041	1
Hlaváč et al. 2016	Table 2	Common Carp	Cyprinus carpio	CYPRINIDAE	CYPRINIFORMES	F/B	feed, pond	Czech Republic, 49_x0003_120N, 14_x0003_740E	C	n	0.625	0.2273	1
Hlaváč et al. 2016	Table 2	Common Carp	Cyprinus carpio	CYPRINIDAE	CYPRINIFORMES	F/B	feed, pond	Czech Republic, 49_x0003_120N, 14_x0003_740E	CG	n	0.674	0.3479	1
Hlaváč et al. 2016	Table 2	Common Carp	Cyprinus carpio	CYPRINIDAE	CYPRINIFORMES	F/B	feed, pond	Czech Republic, 49_x0003_120N, 14_x0003_740E	TTC	n	0.744	0.2812	1
Hlaváč et al. 2016b	Table 4	Common Carp	Cyprinus carpio	CYPRINIDAE	CYPRINIFORMES	F/B	feed, pond	Czech Republic, 49_x0003_120N, 14_x0003_740E	C	n	0.488	0.2104	1
Hlaváč et al. 2016b	Table 4	Common Carp	Cyprinus carpio	CYPRINIDAE	CYPRINIFORMES	F/B	feed, pond	Czech Republic, 49_x0003_120N, 14_x0003_740E	CG	n	0.488	0.2104	1
Hlaváč et al. 2016b	Table 4	Common Carp	Cyprinus carpio	CYPRINIDAE	CYPRINIFORMES	F/B	feed, pond	Czech Republic, 49_x0003_120N, 14_x0003_740E	PF	n	0.488	0.2104	1
Hlaváč et al. 2016b	Table 4	Common Carp	Cyprinus carpio	CYPRINIDAE	CYPRINIFORMES	F/B	feed, pond	Czech Republic, 49_x0003_120N, 14_x0003_740E	PFLP	n	0.488	0.2104	1
Hlaváč et al. 2016b	Table 4	Common Carp	Cyprinus carpio	CYPRINIDAE	CYPRINIFORMES	F/B	feed, pond	Czech Republic, 49_x0003_120N, 14_x0003_740E	EF	n	0.488	0.2104	1
Hlaváč et al. 2016b	Table 4	Common Carp	Cyprinus carpio	CYPRINIDAE	CYPRINIFORMES	F/B	feed, pond	Czech Republic, 49_x0003_120N, 14_x0003_740E	C	n	0.541	0.2523	1
Hlaváč et al. 2016b	Table 4	Common Carp	Cyprinus carpio	CYPRINIDAE	CYPRINIFORMES	F/B	feed, pond	Czech Republic, 49_x0003_120N, 14_x0003_740E	CG	n	0.566	0.2895	1
Hlaváč et al. 2016b	Table 4	Common Carp	Cyprinus carpio	CYPRINIDAE	CYPRINIFORMES	F/B	feed, pond	Czech Republic, 49_x0003_120N, 14_x0003_740E	PF	n	0.632	0.2696	1
Hlaváč et al. 2016b	Table 4	Common Carp	Cyprinus carpio	CYPRINIDAE	CYPRINIFORMES	F/B	feed, pond	Czech Republic, 49_x0003_120N, 14_x0003_740E	PFLP	n	0.629	0.2886	1
Hlaváč et al. 2016b	Table 4	Common Carp	Cyprinus carpio	CYPRINIDAE	CYPRINIFORMES	F/B	feed, pond	Czech Republic, 49_x0003_120N, 14_x0003_740E	EF	n	0.701	0.2732	1
Hood_2004	Table 1	Three-ray bristlenose catfish	Ancistrus triradiatus		SILURIFORMES	F	wild capture	Venezuela	Feb	y	4.4		0
Hood_2004	Table 1	Three-ray bristlenose catfish	Ancistrus triradiatus		SILURIFORMES	F	wild capture	Venezuela	March	y	4.5		0
Hood_2004	Table 1	Miles' Rubbernose Pleco	Chaetostoma milesi		SILURIFORMES	F	wild capture	Venezuela	Feb	y	4.6		0
Hood_2004	Table 1	Miles' Rubbernose Pleco	Chaetostoma milesi		SILURIFORMES	F	wild capture	Venezuela	March	y	4.4		0
Hossain_2000	Table 4	Scorpion fish	Sebastiscus marmoratus	SCORPAENIDAE	SCORPAENIFORMES	M	feed, tank	Japan	0.2(CaL)	n	1.008	0.301	1
Hossain_2000	Table 4	Scorpion fish	Sebastiscus marmoratus	SCORPAENIDAE	SCORPAENIFORMES	M	feed, tank	Japan	No Ca	n	0.9418	0.299	1
Hossain_2000	Table 4	Scorpion fish	Sebastiscus marmoratus	SCORPAENIDAE	SCORPAENIFORMES	M	feed, tank	Japan	0.2(TCP)	n	0.981	0.3	1
Hossain_2000	Table 4	Scorpion fish	Sebastiscus marmoratus	SCORPAENIDAE	SCORPAENIFORMES	M	feed, tank	Japan	2.5(TCP)	n	1.0009	0.297	1
Hossain_2007	Table 4	Japanese seabream	Pagrus major	SPARIDAE	PERCOIDEI	M	feed, tank	Japan	Initial	n	0.746	0.247	1
Hossain_2007	Table 4	Japanese seabream	Pagrus major	SPARIDAE	PERCOIDEI	M	feed, tank	Japan	PA	n	0.769	0.336	1
Hossain_2007	Table 4	Japanese seabream	Pagrus major	SPARIDAE	PERCOIDEI	M	feed, tank	Japan	PO	n	0.712	0.327	1
Hossain_2007	Table 4	Japanese seabream	Pagrus major	SPARIDAE	PERCOIDEI	M	feed, tank	Japan	CA	n	0.706	0.331	1
Hossain_2007	Table 4	Japanese seabream	Pagrus major	SPARIDAE	PERCOIDEI	M	feed, tank	Japan	MA	n	0.685	0.338	1
Hossain_2007	Table 4	Japanese seabream	Pagrus major	SPARIDAE	PERCOIDEI	M	feed, tank	Japan	LA	n	0.777	0.332	1
Hossain_2007	Table 4	Japanese seabream	Pagrus major	SPARIDAE	PERCOIDEI	M	feed, tank	Japan	MHA	n	0.713	0.323	1
Hossain_2007	Table 4	Japanese seabream	Pagrus major	SPARIDAE	PERCOIDEI	M	feed, tank	Japan	LTE	n	0.793	0.334	1
Huang_2012	Table 1	Japanese anchovy	Engraulis japonicus	ENGRAULIDAE	CLUPEIFORMES	M	Wild capture	Huanghai		y	2.11		0
Hung_2015	Table 2	Tra Catfish	Pangasianodon hypophthalmus		SILURIFORMES	F	feed, tank	Nong Lam University	Initial	n	0.55	0.2362	1
Hung_2015	Table 2	Tra Catfish	Pangasianodon hypophthalmus		SILURIFORMES	F	feed, tank	Nong Lam University	CON	n	0.4	0.2662	1
Hung_2015	Table 2	Tra Catfish	Pangasianodon hypophthalmus		SILURIFORMES	F	feed, tank	Nong Lam University	DCP0.5	n	0.44	0.2816	1
Hung_2015	Table 2	Tra Catfish	Pangasianodon hypophthalmus		SILURIFORMES	F	feed, tank	Nong Lam University	DCP1	n	0.46	0.2625	1
Hung_2015	Table 2	Tra Catfish	Pangasianodon hypophthalmus		SILURIFORMES	F	feed, tank	Nong Lam University	DCP1.5	n	0.48	0.2653	1
Hung_2015	Table 2	Tra Catfish	Pangasianodon hypophthalmus		SILURIFORMES	F	feed, tank	Nong Lam University	FTU750	n	0.45	0.2693	1
Hung_2015	Table 2	Tra Catfish	Pangasianodon hypophthalmus		SILURIFORMES	F	feed, tank	Nong Lam University	FTU1500	n	0.47	0.2834	1
Jahan et al., 2003	Table 3	Carp		CYPRINIDAE	CYPRINIFORMES	F/B	feed, tank	Japan	Control	n	0.58	0.202	1
Jahan et al., 2003	Table 3	Carp		CYPRINIDAE	CYPRINIFORMES	F/B	feed, tank	Japan	Diet1	n	0.53	0.234	1
Jahan et al., 2003	Table 3	Carp		CYPRINIDAE	CYPRINIFORMES	F/B	feed, tank	Japan	Diet2	n	0.54	0.234	1
Jahan et al., 2003	Table 3	Carp		CYPRINIDAE	CYPRINIFORMES	F/B	feed, tank	Japan	Diet3	n	0.51	0.24	1
Jahan et al., 2003	Table 3	Carp		CYPRINIDAE	CYPRINIFORMES	F/B	feed, tank	Japan	Diet4	n	0.5	0.239	1
Jahan et al., 2003	Table 3	Carp		CYPRINIDAE	CYPRINIFORMES	F/B	feed, tank	Japan	Diet5	n	0.51	0.24	1
Jahan et al., 2003	Table 3	Carp		CYPRINIDAE	CYPRINIFORMES	F/B	feed, tank	Japan	Diet6	n	0.55	0.232	1
Jana_2006	Table 5	Milkfish	Chanos chanos	CHANIDAE	GONORYNCHIFORMES	M/B/F	inland salinity water	CCS Haryana Agricultural University,Hisar, India	Initial	n	0.49	0.281	1
Jana_2006	Table 5	Milkfish	Chanos chanos	CHANIDAE	GONORYNCHIFORMES	M/B/F	feed, pond	CCS Haryana Agricultural University,Hisar, India	Treatment1	n	0.57	0.311	1
Jana_2006	Table 5	Milkfish	Chanos chanos	CHANIDAE	GONORYNCHIFORMES	M/B/F	feed, pond	CCS Haryana Agricultural University,Hisar, India	Treatment2	n	0.6	0.318	1
Jana_2006	Table 5	Milkfish	Chanos chanos	CHANIDAE	GONORYNCHIFORMES	M/B/F	feed, pond	CCS Haryana Agricultural University,Hisar, India	Treatment3	n	0.67	0.326	1
Jana_2006	Table 5	Milkfish	Chanos chanos	CHANIDAE	GONORYNCHIFORMES	M/B/F	feed, pond	CCS Haryana Agricultural University,Hisar, India	Treatment4	n	0.54	0.315	1
KAMIŃSKI_2017	Table 5	Tench	Tinca tinca	CYPRINIDAE	CYPRINIFORMES	F/B	feed,aquaria	Poland	Initial	n	0.66	0.196	1
KAMIŃSKI_2017	Table 5	Tench	Tinca tinca	CYPRINIDAE	CYPRINIFORMES	F/B	feed,aquaria	Poland	F20	n	0.44	0.245	1
KAMIŃSKI_2017	Table 5	Tench	Tinca tinca	CYPRINIDAE	CYPRINIFORMES	F/B	feed,aquaria	Poland	FC20	n	0.49	0.256	1
KAMIŃSKI_2017	Table 5	Tench	Tinca tinca	CYPRINIDAE	CYPRINIFORMES	F/B	feed,aquaria	Poland	C20	n	0.52	0.258	1
KAMIŃSKI_2017	Table 5	Tench	Tinca tinca	CYPRINIDAE	CYPRINIFORMES	F/B	feed,aquaria	Poland	F23	n	0.39	0.247	1
KAMIŃSKI_2017	Table 5	Tench	Tinca tinca	CYPRINIDAE	CYPRINIFORMES	F/B	feed,aquaria	Poland	FC23	n	0.46	0.262	1
KAMIŃSKI_2017	Table 5	Tench	Tinca tinca	CYPRINIDAE	CYPRINIFORMES	F/B	feed,aquaria	Poland	C23	n	0.5	0.263	1
KAMIŃSKI_2017	Table 5	Tench	Tinca tinca	CYPRINIDAE	CYPRINIFORMES	F/B	feed,aquaria	Poland	F26	n	0.39	0.245	1
KAMIŃSKI_2017	Table 5	Tench	Tinca tinca	CYPRINIDAE	CYPRINIFORMES	F/B	feed,aquaria	Poland	FC26	n	0.46	0.257	1
KAMIŃSKI_2017	Table 5	Tench	Tinca tinca	CYPRINIDAE	CYPRINIFORMES	F/B	feed,aquaria	Poland	C26	n	0.53	0.26	1
Kandeepan_2013	Table 4	Mozambique tilapia	Oreochromis mossambicus	CICHLIDAE	PERCOIDEI	F/B	feed, aquarium	India	O-C1	n	1.696		0
Kandeepan_2013	Table 4	Mozambique tilapia	Oreochromis mossambicus	CICHLIDAE	PERCOIDEI	F/B	feed, aquarium	India	O-C2	n	1.598		0
Kandeepan_2013	Table 4	Mozambique tilapia	Oreochromis mossambicus	CICHLIDAE	PERCOIDEI	F/B	feed, aquarium	India	O-C3	n	1.756		0
Kandeepan_2013	Table 4	Mozambique tilapia	Oreochromis mossambicus	CICHLIDAE	PERCOIDEI	F/B	feed, aquarium	India	O-C4	n	1.999		0
Kandeepan_2013	Table 4	Mozambique tilapia	Oreochromis mossambicus	CICHLIDAE	PERCOIDEI	F/B	feed, aquarium	India	O-C5	n	1.954		0
Kandeepan_2013	Table 4	Mozambique tilapia	Oreochromis mossambicus	CICHLIDAE	PERCOIDEI	F/B	feed, aquarium	India	O-C6	n	1.978		0
Kaushik_2004	Table 4	European seabass	Dicentrarchus labrax	MORONIDAE	PERCOIDEI	M/B/F	feed, tank	France	FM52	n	0.6	0.377	1
Kaushik_2004	Table 4	European seabass	Dicentrarchus labrax	MORONIDAE	PERCOIDEI	M/B/F	feed, tank	France	FM40	n	0.6	0.395	1
Kaushik_2004	Table 4	European seabass	Dicentrarchus labrax	MORONIDAE	PERCOIDEI	M/B/F	feed, tank	France	FM25	n	0.6	0.398	1
Kaushik_2004	Table 4	European seabass	Dicentrarchus labrax	MORONIDAE	PERCOIDEI	M/B/F	feed, tank	France	FM12	n	0.6	0.392	1
Kaushik_2004	Table 8	European seabass	Dicentrarchus labrax	MORONIDAE	PERCOIDEI	M/B/F	feed, tank	France	FM5	n	0.6	0.404	1
Ketola_1994	Table 3	Rainbow Trout	Oncorhynchus mykiss	SALMONIDAE	SALMONIFORMES	F/B/M	feed	USA	Basal diet	n	0.41		1
Ketola_1994	Table 3	Rainbow Trout	Oncorhynchus mykiss	SALMONIDAE	SALMONIFORMES	F/B/M	feed	USA	0.1%P	n	0.46		1
Ketola_1994	Table 3	Rainbow Trout	Oncorhynchus mykiss	SALMONIDAE	SALMONIFORMES	F/B/M	feed	USA	0.2%P	n	0.5		1
Ketola_1994	Table 3	Rainbow Trout	Oncorhynchus mykiss	SALMONIDAE	SALMONIFORMES	F/B/M	feed	USA	0.3%P	n	0.5		1
Ketola_1994	Table 3	Rainbow Trout	Oncorhynchus mykiss	SALMONIDAE	SALMONIFORMES	F/B/M	feed	USA	0.4%P	n	0.49		1
Ketola_1994	Table 3	Rainbow Trout	Oncorhynchus mykiss	SALMONIDAE	SALMONIFORMES	F/B/M	feed	USA	0.5%P	n	0.51		1
Ketola_1994	Table 3	Rainbow Trout	Oncorhynchus mykiss	SALMONIDAE	SALMONIFORMES	F/B/M	feed	USA	0.6%P	n	0.53		1
Ketola_1994	Table 3	Rainbow Trout	Oncorhynchus mykiss	SALMONIDAE	SALMONIFORMES	F/B/M	feed	USA	0.7%P	n	0.52		1
Ketola_1994	Table 3	Rainbow Trout	Oncorhynchus mykiss	SALMONIDAE	SALMONIFORMES	F/B/M	feed	USA	0.8%P	n	0.49		1
Ketola_1994	Table 3	Rainbow Trout	Oncorhynchus mykiss	SALMONIDAE	SALMONIFORMES	F/B/M	feed	USA	T2M	n	0.52		1
Kim_1998	Table 4	Mirror Carp	Cyprinus carpio	CYPRINIDAE	CYPRINIFORMES	F/B	feed, tank	South Korea	initial	n	0.3		1
Kim_1998	Table 4	Mirror Carp	Cyprinus carpio	CYPRINIDAE	CYPRINIFORMES	F/B	feed, tank	South Korea	0.24	n	0.32		1
Kim_1998	Table 4	Mirror Carp	Cyprinus carpio	CYPRINIDAE	CYPRINIFORMES	F/B	feed, tank	South Korea	0.42	n	0.36		1
Kim_1998	Table 4	Mirror Carp	Cyprinus carpio	CYPRINIDAE	CYPRINIFORMES	F/B	feed, tank	South Korea	0.67	n	0.35		1
Kim_1998	Table 4	Mirror Carp	Cyprinus carpio	CYPRINIDAE	CYPRINIFORMES	F/B	feed, tank	South Korea	0.87	n	0.34		1
Kim_1998	Table 4	Mirror Carp	Cyprinus carpio	CYPRINIDAE	CYPRINIFORMES	F/B	feed, tank	South Korea	1.07	n	0.35		1
Kim_1998	Table 4	Mirror Carp	Cyprinus carpio	CYPRINIDAE	CYPRINIFORMES	F/B	feed, tank	South Korea	1.27	n	0.36		1
Kim_2006	Table 5	Flounder.Japanese/Bastard halibut/Oliver Flounder	Paralichthys olivaceus	PARALICHTHYIDAE	PLEURONECTIFORMES	M	feed, tank	Korea	EP	n	0.51	0.257	1
Kim_2006	Table 5	Flounder.Japanese/Bastard halibut/Oliver Flounder	Paralichthys olivaceus	PARALICHTHYIDAE	PLEURONECTIFORMES	M	feed, tank	Korea	SMP	n	0.57	0.255	1
Kim_2006	Table 5	Flounder.Japanese/Bastard halibut/Oliver Flounder	Paralichthys olivaceus	PARALICHTHYIDAE	PLEURONECTIFORMES	M	feed, tank	Korea	MP	n	0.52	0.242	1
Kim_2006	Table 5	Flounder.Japanese/Bastard halibut/Oliver Flounder	Paralichthys olivaceus	PARALICHTHYIDAE	PLEURONECTIFORMES	M	feed, tank	Korea	Initial	n	0.63	0.249	1
Kousoulaki_2009	Table 7	Atlantic salmon	Salmo salar	SALMONIDAE	SALMONIFORMES	F/B/M	feed, tank	Austevoll, Norway	FM	n	0.38	0.337	1
Kousoulaki_2009	Table 7	Atlantic salmon	Salmo salar	SALMONIDAE	SALMONIFORMES	F/B/M	feed, tank	Austevoll, Norway	SW0	n	0.43	0.333	1
Kousoulaki_2009	Table 7	Atlantic salmon	Salmo salar	SALMONIDAE	SALMONIFORMES	F/B/M	feed, tank	Austevoll, Norway	SW25	n	0.34	0.337	1
Kousoulaki_2009	Table 7	Atlantic salmon	Salmo salar	SALMONIDAE	SALMONIFORMES	F/B/M	feed, tank	Austevoll, Norway	SW50	n	0.38	0.333	1
Kousoulaki_2009	Table 7	Atlantic salmon	Salmo salar	SALMONIDAE	SALMONIFORMES	F/B/M	feed, tank	Austevoll, Norway	SW100	n	0.37	0.334	1
Kousoulaki_2009	Table 7	Atlantic salmon	Salmo salar	SALMONIDAE	SALMONIFORMES	F/B/M	feed, tank	Austevoll, Norway	SW200	n	0.37	0.342	1
Kousoulaki_2009	Table 7	Atlantic salmon	Salmo salar	SALMONIDAE	SALMONIFORMES	F/B/M	feed, tank	Austevoll, Norway	RSW100	n	0.39	0.38	1
Kousoulaki_2009	Table 7	Atlantic salmon	Salmo salar	SALMONIDAE	SALMONIFORMES	F/B/M	feed, tank	Austevoll, Norway	PSW100	n	0.4	0.335	1
Kousoulaki_2010	Table 6	Atlantic cod	Gadus morhua	GADIDAE	GADIFORMES	M/B	feed, tank	Austevoll, Norway	D1	n	0.3292	0.262	1
Kousoulaki_2010	Table 6	Atlantic cod	Gadus morhua	GADIDAE	GADIFORMES	M/B	feed, tank	Austevoll, Norway	D2	n	0.3094	0.269	1
Kousoulaki_2010	Table 6	Atlantic cod	Gadus morhua	GADIDAE	GADIFORMES	M/B	feed, tank	Austevoll, Norway	D3	n	0.4105	0.26	1
Kousoulaki_2010	Table 6	Atlantic cod	Gadus morhua	GADIDAE	GADIFORMES	M/B	feed, tank	Austevoll, Norway	D4	n	0.4338	0.261	1
Kousoulaki_2010	Table 6	Atlantic cod	Gadus morhua	GADIDAE	GADIFORMES	M/B	feed, tank	Austevoll, Norway	D5	n	0.4381	0.263	1
Krolak and Zdanowski 2007		Zebra mussel	Dreissena polymorpha	DREISSENIDAE	BIVALVIA	F/B/M		Konin Lakes, Poland		y	0.089487		1
Krolak and Zdanowski 2007		Chinese pond mussel	Sinanodonta woodiana	UNIONIDAE	BIVALVIA	F		Konin Lakes, Poland		y	0.30034		1
Laining_2010	Table 5	Flounder.Japanese/Bastard halibut/Oliver Flounder	Paralichthys olivaceus	PARALICHTHYIDAE	PLEURONECTIFORMES	M	feed, tank	Japan	0	n	0.6028	0.274	1
Laining_2010	Table 5	Flounder.Japanese/Bastard halibut/Oliver Flounder	Paralichthys olivaceus	PARALICHTHYIDAE	PLEURONECTIFORMES	M	feed, tank	Japan	5.1	n	0.60162	0.271	1
Laining_2010	Table 5	Flounder.Japanese/Bastard halibut/Oliver Flounder	Paralichthys olivaceus	PARALICHTHYIDAE	PLEURONECTIFORMES	M	feed, tank	Japan	10.4	n	0.59764	0.268	1
Laining_2010	Table 5	Flounder.Japanese/Bastard halibut/Oliver Flounder	Paralichthys olivaceus	PARALICHTHYIDAE	PLEURONECTIFORMES	M	feed, tank	Japan	13.5	n	0.56759	0.269	1
Laining_2010	Table 5	Flounder.Japanese/Bastard halibut/Oliver Flounder	Paralichthys olivaceus	PARALICHTHYIDAE	PLEURONECTIFORMES	M	feed, tank	Japan	20.6	n	0.56221	0.269	1
Laining_2011	Table 5	Tiger pufferfish	Takifugu rubripes	TETRAODONTIDAE	TETRAODONTIFORMES	F/B/M	feed, tank	Japan	0.5NP	n	1.42		0
Laining_2011	Table 5	Tiger pufferfish	Takifugu rubripes	TETRAODONTIDAE	TETRAODONTIFORMES	F/B/M	feed, tank	Japan	0.5P	n	1.43		0
Laining_2011	Table 5	Tiger pufferfish	Takifugu rubripes	TETRAODONTIDAE	TETRAODONTIFORMES	F/B/M	feed, tank	Japan	1.0NP	n	1.45		0
Laining_2011	Table 5	Tiger pufferfish	Takifugu rubripes	TETRAODONTIDAE	TETRAODONTIFORMES	F/B/M	feed, tank	Japan	1.0P	n	1.48		0
Laining_2011	Table 5	Tiger pufferfish	Takifugu rubripes	TETRAODONTIDAE	TETRAODONTIFORMES	F/B/M	feed, tank	Japan	1.5NP	n	1.45		0
Laining_2011	Table 5	Tiger pufferfish	Takifugu rubripes	TETRAODONTIDAE	TETRAODONTIFORMES	F/B/M	feed, tank	Japan	1.5P	n	1.41		0
Laining_2012	Table 6	Japanese seabream	Pagrus major	SPARIDAE	PERCOIDEI	M	feed, tank	Japan	0IP:NP	n	2.51		0
Laining_2012	Table 6	Japanese seabream	Pagrus major	SPARIDAE	PERCOIDEI	M	feed, tank	Japan	0IP:P	n	2.83		0
Laining_2012	Table 6	Japanese seabream	Pagrus major	SPARIDAE	PERCOIDEI	M	feed, tank	Japan	2.5IP:NP	n	3.31		0
Laining_2012	Table 6	Japanese seabream	Pagrus major	SPARIDAE	PERCOIDEI	M	feed, tank	Japan	2.5IP:P	n	3.33		0
Laining_2012	Table 6	Japanese seabream	Pagrus major	SPARIDAE	PERCOIDEI	M	feed, tank	Japan	5IP:NP	n	3.77		0
Laining_2012	Table 6	Japanese seabream	Pagrus major	SPARIDAE	PERCOIDEI	M	feed, tank	Japan	5IP:P	n	3.69		0
Lanari_1999	Table 4	European seabass	Dicentrarchus labrax	MORONIDAE	PERCOIDEI	M/B/F	feed, tank	Italy	Initial	n	0.7	0.343	1
Lanari_1999	Table 4	European seabass	Dicentrarchus labrax	MORONIDAE	PERCOIDEI	M/B/F	feed, tank	Italy	21.5_11	n	0.7	0.364	1
Lanari_1999	Table 4	European seabass	Dicentrarchus labrax	MORONIDAE	PERCOIDEI	M/B/F	feed, tank	Italy	21.5_15	n	0.7	0.372	1
Lanari_1999	Table 4	European seabass	Dicentrarchus labrax	MORONIDAE	PERCOIDEI	M/B/F	feed, tank	Italy	21.5_19	n	0.7	0.384	1
Lanari_1999	Table 4	European seabass	Dicentrarchus labrax	MORONIDAE	PERCOIDEI	M/B/F	feed, tank	Italy	28.5_11	n	0.6	0.381	1
Lanari_1999	Table 4	European seabass	Dicentrarchus labrax	MORONIDAE	PERCOIDEI	M/B/F	feed, tank	Italy	28.5_15	n	0.7	0.375	1
Lanari_1999	Table 4	European seabass	Dicentrarchus labrax	MORONIDAE	PERCOIDEI	M/B/F	feed, tank	Italy	28.5_19	n	0.7	0.392	1
Le Luyer_2014	Table 3	Triploid rainbow trout	Oncorhynchus mykiss	SALMONIDAE	SALMONIFORMES	F/B/M	feed, tank	Canada	P-sufficient	n	1.21		0
Le Luyer_2014	Table 3	Triploid rainbow trout	Oncorhynchus mykiss	SALMONIDAE	SALMONIFORMES	F/B/M	feed, tank	Canada	P-sufficient	n	1.24		0
Le Luyer_2014	Table 3	Triploid rainbow trout	Oncorhynchus mykiss	SALMONIDAE	SALMONIFORMES	F/B/M	feed, tank	Canada	P-sufficient	n	1.29		0
Le Luyer_2014	Table 3	Triploid rainbow trout	Oncorhynchus mykiss	SALMONIDAE	SALMONIFORMES	F/B/M	feed, tank	Canada	P-sufficient	n	1.23		0
Le Luyer_2014	Table 3	Triploid rainbow trout	Oncorhynchus mykiss	SALMONIDAE	SALMONIFORMES	F/B/M	feed, tank	Canada	P-sufficient	n	1.21		0
Le Luyer_2014	Table 3	Triploid rainbow trout	Oncorhynchus mykiss	SALMONIDAE	SALMONIFORMES	F/B/M	feed, tank	Canada	P-deficient	n	1.24		0
Le Luyer_2014	Table 3	Triploid rainbow trout	Oncorhynchus mykiss	SALMONIDAE	SALMONIFORMES	F/B/M	feed, tank	Canada	P-deficient	n	1.2		0
Le Luyer_2014	Table 3	Triploid rainbow trout	Oncorhynchus mykiss	SALMONIDAE	SALMONIFORMES	F/B/M	feed, tank	Canada	P-deficient	n	1.13		0
Le Luyer_2014	Table 3	Triploid rainbow trout	Oncorhynchus mykiss	SALMONIDAE	SALMONIFORMES	F/B/M	feed, tank	Canada	P-deficient	n	1.08		0
Le Luyer_2014	Table 3	Triploid rainbow trout	Oncorhynchus mykiss	SALMONIDAE	SALMONIFORMES	F/B/M	feed, tank	Canada	P-deficient	n	1.03		0
Leal_2017	Figure 3	Stickleback.hybrid		GASTEROSTEIDAE	GASTEROSTEIFORMES	F	Lab raised	Switzerland	hybrid	n	2.77664		0
Leal_2017	Figure 3	Stickleback Constance		GASTEROSTEIDAE	GASTEROSTEIFORMES	F	Lab raised, m	Lake Constance, Switzerland		y	2.71902		0
Leal_2017	Figure 3	Stickleback Geneva		GASTEROSTEIDAE	GASTEROSTEIFORMES	F	Lab raised	Lake Geneva, Switzerland		y	2.80418		0
Lee_2010	Tables 3.4	Rainbow Trout	Oncorhynchus mykiss	SALMONIDAE	SALMONIFORMES	F/B/M	feed, tank	USA	FM.control	n	0.48199	0.307	1
Lee_2010	Tables 3.4	Rainbow Trout	Oncorhynchus mykiss	SALMONIDAE	SALMONIFORMES	F/B/M	feed, tank	USA	1	n	0.4494	0.321	1
Lee_2010	Tables 3.4	Rainbow Trout	Oncorhynchus mykiss	SALMONIDAE	SALMONIFORMES	F/B/M	feed, tank	USA	2	n	0.471	0.314	1
Lee_2010	Tables 3.4	Rainbow Trout	Oncorhynchus mykiss	SALMONIDAE	SALMONIFORMES	F/B/M	feed, tank	USA	3	n	0.351	0.325	1
Lee_2010	Tables 3.4	Rainbow Trout	Oncorhynchus mykiss	SALMONIDAE	SALMONIFORMES	F/B/M	feed, tank	USA	4	n	0.4424	0.316	1
Lee_2010	Tables 3.4	Rainbow Trout	Oncorhynchus mykiss	SALMONIDAE	SALMONIFORMES	F/B/M	feed, tank	USA	5	n	0.38727	0.331	1
Lee_2010	Tables 3.4	Rainbow Trout	Oncorhynchus mykiss	SALMONIDAE	SALMONIFORMES	F/B/M	feed, tank	USA	6	n	0.33904	0.326	1
Lellies_2004	Table 3	Rainbow Trout	Oncorhynchus mykiss	SALMONIDAE	SALMONIFORMES	F/B/M	feed, tank	USA	P0.15%	n	0.3162	0.34	1
Lellies_2004	Table 3	Rainbow Trout	Oncorhynchus mykiss	SALMONIDAE	SALMONIFORMES	F/B/M	feed, tank	USA	P0.21%	n	0.3707	0.334	1
Lellies_2004	Table 3	Rainbow Trout	Oncorhynchus mykiss	SALMONIDAE	SALMONIFORMES	F/B/M	feed, tank	USA	P0.30%	n	0.4347	0.337	1
Lellies_2004	Table 3	Rainbow Trout	Oncorhynchus mykiss	SALMONIDAE	SALMONIFORMES	F/B/M	feed, tank	USA	P0.42%	n	0.4125	0.33	1
Lellies_2004	Table 3	Rainbow Trout	Oncorhynchus mykiss	SALMONIDAE	SALMONIFORMES	F/B/M	feed, tank	USA	P0.60%	n	0.4204	0.331	1
Lellies_2004	Table 3	Rainbow Trout	Oncorhynchus mykiss	SALMONIDAE	SALMONIFORMES	F/B/M	feed, tank	USA	P0.85%	n	0.3884	0.334	1
Lellies_2004	Table 3	Rainbow Trout	Oncorhynchus mykiss	SALMONIDAE	SALMONIFORMES	F/B/M	feed, tank	USA	P0.15%	n	0.3507	0.334	1
Lellies_2004	Table 3	Rainbow Trout	Oncorhynchus mykiss	SALMONIDAE	SALMONIFORMES	F/B/M	feed, tank	USA	P0.21%	n	0.4046	0.34	1
Lellies_2004	Table 3	Rainbow Trout	Oncorhynchus mykiss	SALMONIDAE	SALMONIFORMES	F/B/M	feed, tank	USA	P0.30%	n	0.4373	0.339	1
Lellies_2004	Table 3	Rainbow Trout	Oncorhynchus mykiss	SALMONIDAE	SALMONIFORMES	F/B/M	feed, tank	USA	P0.42%	n	0.4407	0.339	1
Lellies_2004	Table 3	Rainbow Trout	Oncorhynchus mykiss	SALMONIDAE	SALMONIFORMES	F/B/M	feed, tank	USA	P0.60%	n	0.4472	0.344	1
Lellies_2004	Table 3	Rainbow Trout	Oncorhynchus mykiss	SALMONIDAE	SALMONIFORMES	F/B/M	feed, tank	USA	P0.85%	n	0.4558	0.333	1
Lellies_2004	Table 3	Rainbow Trout	Oncorhynchus mykiss	SALMONIDAE	SALMONIFORMES	F/B/M	feed, tank	USA	P0.15%	n	0.4223	0.349	1
Lellies_2004	Table 3	Rainbow Trout	Oncorhynchus mykiss	SALMONIDAE	SALMONIFORMES	F/B/M	feed, tank	USA	P0.21%	n	0.4322	0.335	1
Lellies_2004	Table 3	Rainbow Trout	Oncorhynchus mykiss	SALMONIDAE	SALMONIFORMES	F/B/M	feed, tank	USA	P0.30%	n	0.4435	0.336	1
Lellies_2004	Table 3	Rainbow Trout	Oncorhynchus mykiss	SALMONIDAE	SALMONIFORMES	F/B/M	feed, tank	USA	P0.42%	n	0.4583	0.342	1
Lellies_2004	Table 3	Rainbow Trout	Oncorhynchus mykiss	SALMONIDAE	SALMONIFORMES	F/B/M	feed, tank	USA	P0.60%	n	0.4259	0.352	1
Lellies_2004	Table 3	Rainbow Trout	Oncorhynchus mykiss	SALMONIDAE	SALMONIFORMES	F/B/M	feed, tank	USA	P0.85%	n	0.4366	0.341	1
Liang_2012a	Table 5	Grass Carp	Ctenopharyngodon idella	CYPRINIDAE	CYPRINIFORMES	F	feed, tank	USA	Ca1	n	0.549		1
Liang_2012a	Table 5	Grass Carp	Ctenopharyngodon idella	CYPRINIDAE	CYPRINIFORMES	F	feed, tank	USA	Ca2	n	0.548		1
Liang_2012a	Table 5	Grass Carp	Ctenopharyngodon idella	CYPRINIDAE	CYPRINIFORMES	F	feed, tank	USA	Ca3	n	0.543		1
Liang_2012a	Table 5	Grass Carp	Ctenopharyngodon idella	CYPRINIDAE	CYPRINIFORMES	F	feed, tank	USA	Ca4	n	0.6		1
Liang_2012a	Table 5	Grass Carp	Ctenopharyngodon idella	CYPRINIDAE	CYPRINIFORMES	F	feed, tank	USA	Ca5	n	0.596		1
Liang_2012a	Table 5	Grass Carp	Ctenopharyngodon idella	CYPRINIDAE	CYPRINIFORMES	F	feed, tank	USA	Ca6	n	0.598		1
Liang_2012b	Table 4	Grass Carp	Ctenopharyngodon idella	CYPRINIDAE	CYPRINIFORMES	F	feed, tank	USA	D1	n	0.509		1
Liang_2012b	Table 4	Grass Carp	Ctenopharyngodon idella	CYPRINIDAE	CYPRINIFORMES	F	feed, tank	USA	D2	n	0.541		1
Liang_2012b	Table 4	Grass Carp	Ctenopharyngodon idella	CYPRINIDAE	CYPRINIFORMES	F	feed, tank	USA	D3	n	0.583		1
Liang_2012b	Table 4	Grass Carp	Ctenopharyngodon idella	CYPRINIDAE	CYPRINIFORMES	F	feed, tank	USA	D4	n	0.584		1
Liang_2012b	Table 4	Grass Carp	Ctenopharyngodon idella	CYPRINIDAE	CYPRINIFORMES	F	feed, tank	USA	D5	n	0.637		1
Liang_2012b	Table 4	Grass Carp	Ctenopharyngodon idella	CYPRINIDAE	CYPRINIFORMES	F	feed, tank	USA	D6	n	0.593		1
Liu_2004	Table 3	Rainbow Trout	Oncorhynchus mykiss	SALMONIDAE	SALMONIFORMES	F/B/M	feed, tank	Hagerman Fish Culture Experiment Station	Pre-trial	n	0.35	0.26	1
Liu_2004	Table 3	Rainbow Trout	Oncorhynchus mykiss	SALMONIDAE	SALMONIFORMES	F/B/M	feed, tank	Hagerman Fish Culture Experiment Station	FO	n	0.33	0.388	1
Liu_2004	Table 3	Rainbow Trout	Oncorhynchus mykiss	SALMONIDAE	SALMONIFORMES	F/B/M	feed, tank	Hagerman Fish Culture Experiment Station	PF	n	0.34	0.383	1
Liu_2004	Table 3	Rainbow Trout	Oncorhynchus mykiss	SALMONIDAE	SALMONIFORMES	F/B/M	feed, tank	Hagerman Fish Culture Experiment Station	L10	n	0.32	0.379	1
Liu_2004	Table 3	Rainbow Trout	Oncorhynchus mykiss	SALMONIDAE	SALMONIFORMES	F/B/M	feed, tank	Hagerman Fish Culture Experiment Station	L15	n	0.39	0.37	1
Liu_2013	Table 3	Grass Carp	Ctenopharyngodon idellus	CYPRINIDAE	CYPRINIFORMES	F	feed, tank	Hubei, China	P2.0	n	0.63	0.225	1
Liu_2013	Table 3	Grass Carp	Ctenopharyngodon idellus	CYPRINIDAE	CYPRINIFORMES	F	feed, tank	Hubei, China	PP1.5	n	0.68	0.226	1
Liu_2013	Table 3	Grass Carp	Ctenopharyngodon idellus	CYPRINIDAE	CYPRINIFORMES	F	feed, tank	Hubei, China	PP1.0	n	0.67	0.227	1
Liu_2013	Table 3	Grass Carp	Ctenopharyngodon idellus	CYPRINIDAE	CYPRINIFORMES	F	feed, tank	Hubei, China	PP0.5	n	0.6	0.227	1
Liu_2016	Table 8	Gibel Carp	Carassius auratus var.gibelio	CYPRINIDAE	CYPRINIFORMES	F/B	feed, tank	Hubei, China	FM	n	0.4	0.235	1
Liu_2016	Table 8	Gibel Carp	Carassius auratus var.gibelio	CYPRINIDAE	CYPRINIFORMES	F/B	feed, tank	Hubei, China	SBM20	n	0.3	0.228	1
Liu_2016	Table 8	Gibel Carp	Carassius auratus var.gibelio	CYPRINIDAE	CYPRINIFORMES	F/B	feed, tank	Hubei, China	SBM40	n	0.3	0.221	1
Liu_2016	Table 8	Gibel Carp	Carassius auratus var.gibelio	CYPRINIDAE	CYPRINIFORMES	F/B	feed, tank	Hubei, China	SBM60	n	0.3	0.216	1
Liu_2016	Table 8	Gibel Carp	Carassius auratus var.gibelio	CYPRINIDAE	CYPRINIFORMES	F/B	feed, tank	Hubei, China	SBM80	n	0.3	0.207	1
Liu_2016	Table 8	Gibel Carp	Carassius auratus var.gibelio	CYPRINIDAE	CYPRINIFORMES	F/B	feed, tank	Hubei, China	SBM100	n	0.3	0.201	1
Liu_2016	Table 8	Gibel Carp	Carassius auratus var.gibelio	CYPRINIDAE	CYPRINIFORMES	F/B	feed, tank	Hubei, China	SBMAA	n	0.3	0.21	1
Liu_2016	Table 8	Gibel Carp	Carassius auratus var.gibelio	CYPRINIDAE	CYPRINIFORMES	F/B	feed, tank	Hubei, China	FM	n	0.6	0.299	1
Liu_2016	Table 8	Gibel Carp	Carassius auratus var.gibelio	CYPRINIDAE	CYPRINIFORMES	F/B	feed, tank	Hubei, China	SBM20	n	0.6	0.298	1
Liu_2016	Table 8	Gibel Carp	Carassius auratus var.gibelio	CYPRINIDAE	CYPRINIFORMES	F/B	feed, tank	Hubei, China	SBM40	n	0.5	0.296	1
Liu_2016	Table 8	Gibel Carp	Carassius auratus var.gibelio	CYPRINIDAE	CYPRINIFORMES	F/B	feed, tank	Hubei, China	SBM60	n	0.5	0.291	1
Liu_2016	Table 8	Gibel Carp	Carassius auratus var.gibelio	CYPRINIDAE	CYPRINIFORMES	F/B	feed, tank	Hubei, China	SBM80	n	0.5	0.278	1
Liu_2016	Table 8	Gibel Carp	Carassius auratus var.gibelio	CYPRINIDAE	CYPRINIFORMES	F/B	feed, tank	Hubei, China	SBM100	n	0.5	0.278	1
Liu_2016	Table 8	Gibel Carp	Carassius auratus var.gibelio	CYPRINIDAE	CYPRINIFORMES	F/B	feed, tank	Hubei, China	SBMAA	n	0.5	0.272	1
Liu_2016	Table 8	Gibel Carp	Carassius auratus var.gibelio	CYPRINIDAE	CYPRINIFORMES	F/B	feed, tank	Hubei, China	FM	n	0.8	0.308	1
Liu_2016	Table 8	Gibel Carp	Carassius auratus var.gibelio	CYPRINIDAE	CYPRINIFORMES	F/B	feed, tank	Hubei, China	SBM20	n	0.7	0.304	1
Liu_2016	Table 8	Gibel Carp	Carassius auratus var.gibelio	CYPRINIDAE	CYPRINIFORMES	F/B	feed, tank	Hubei, China	SBM40	n	0.7	0.302	1
Liu_2016	Table 8	Gibel Carp	Carassius auratus var.gibelio	CYPRINIDAE	CYPRINIFORMES	F/B	feed, tank	Hubei, China	SBM60	n	0.7	0.304	1
Liu_2016	Table 8	Gibel Carp	Carassius auratus var.gibelio	CYPRINIDAE	CYPRINIFORMES	F/B	feed, tank	Hubei, China	SBM80	n	0.7	0.302	1
Liu_2016	Table 8	Gibel Carp	Carassius auratus var.gibelio	CYPRINIDAE	CYPRINIFORMES	F/B	feed, tank	Hubei, China	SBM100	n	0.7	0.298	1
Liu_2016	Table 8	Gibel Carp	Carassius auratus var.gibelio	CYPRINIDAE	CYPRINIFORMES	F/B	feed, tank	Hubei, China	SBMAA	n	0.7	0.293	1
Liu_2016	Table 8	Gibel Carp	Carassius auratus var.gibelio	CYPRINIDAE	CYPRINIFORMES	F/B	feed, tank	Hubei, China	FM	n	0.8	0.308	1
Liu_2016	Table 8	Gibel Carp	Carassius auratus var.gibelio	CYPRINIDAE	CYPRINIFORMES	F/B	feed, tank	Hubei, China	SBM20	n	0.8	0.31	1
Liu_2016	Table 8	Gibel Carp	Carassius auratus var.gibelio	CYPRINIDAE	CYPRINIFORMES	F/B	feed, tank	Hubei, China	SBM40	n	0.8	0.3	1
Liu_2016	Table 8	Gibel Carp	Carassius auratus var.gibelio	CYPRINIDAE	CYPRINIFORMES	F/B	feed, tank	Hubei, China	SBM60	n	0.7	0.297	1
Liu_2016	Table 8	Gibel Carp	Carassius auratus var.gibelio	CYPRINIDAE	CYPRINIFORMES	F/B	feed, tank	Hubei, China	SBM80	n	0.7	0.298	1
Liu_2016	Table 8	Gibel Carp	Carassius auratus var.gibelio	CYPRINIDAE	CYPRINIFORMES	F/B	feed, tank	Hubei, China	SBM100	n	0.7	0.297	1
Liu_2016	Table 8	Gibel Carp	Carassius auratus var.gibelio	CYPRINIDAE	CYPRINIFORMES	F/B	feed, tank	Hubei, China	SBMAA	n	0.8	0.297	1
Lu_2009	Table 2	Nile Tilapia	Oreochromis niloticus	CICHLIDAE	PERCOIDEI	F/B	feed, tank	Japan	Initial	n	0.669	0.2986	1
Lu_2009	Table 2	Nile Tilapia	Oreochromis niloticus	CICHLIDAE	PERCOIDEI	F/B	feed, tank	Japan	Final	n	0.757	0.2959	1
Luo_2009	Table 3	Javelin goby	Synechogobius hasta	Gobiidae	GOBIOIDEI	M	feed, tank	China	Diet1	n	0.46	0.31	1
Luo_2009	Table 3	Javelin goby	Synechogobius hasta	Gobiidae	GOBIOIDEI	M	feed, tank	China	Diet2	n	0.5	0.32	1
Luo_2009	Table 3	Javelin goby	Synechogobius hasta	Gobiidae	GOBIOIDEI	M	feed, tank	China	Diet3	n	0.55	0.31	1
Luo_2009	Table 3	Javelin goby	Synechogobius hasta	Gobiidae	GOBIOIDEI	M	feed, tank	China	Diet4	n	0.59	0.3	1
Luo_2009	Table 3	Javelin goby	Synechogobius hasta	Gobiidae	GOBIOIDEI	M	feed, tank	China	Diet5	n	0.6	0.3	1
Luo_2009	Table 3	Javelin goby	Synechogobius hasta	Gobiidae	GOBIOIDEI	M	feed, tank	China	Diet6	n	0.58	0.3	1
Luo_2010	Table3	Yellow catfish	Pelteobagrus fulvidraco	BAGRIDAE	SILURIFORMES	F	feed, tank	China	T1	n	0.62	0.2694	1
Luo_2010	Table3	Yellow catfish	Pelteobagrus fulvidraco	BAGRIDAE	SILURIFORMES	F	feed, tank	China	T2	n	0.67	0.2641	1
Luo_2010	Table3	Yellow catfish	Pelteobagrus fulvidraco	BAGRIDAE	SILURIFORMES	F	feed, tank	China	T3	n	0.66	0.2594	1
Luo_2010	Table3	Yellow catfish	Pelteobagrus fulvidraco	BAGRIDAE	SILURIFORMES	F	feed, tank	China	T4	n	0.62	0.2652	1
Luo_2010	Table3	Yellow catfish	Pelteobagrus fulvidraco	BAGRIDAE	SILURIFORMES	F	feed, tank	China	T5	n	0.7	0.2682	1
Luo_2010	Table3	Yellow catfish	Pelteobagrus fulvidraco	BAGRIDAE	SILURIFORMES	F	feed, tank	China	T6	n	0.68	0.2771	1
Mai_2006	Figure 2	Large yellow croaker	Larimichthys croceus	SCIAENIDAE	PERCOIDEI	M/B	feed, sea cage	Zhejiang, China	Diet1	n	0.767943	0.267	1
Mai_2006	Figure 2	Large yellow croaker	Larimichthys croceus	SCIAENIDAE	PERCOIDEI	M/B	feed, sea cage	Zhejiang, China	Diet2	n	0.821267	0.254	1
Mai_2006	Figure 2	Large yellow croaker	Larimichthys croceus	SCIAENIDAE	PERCOIDEI	M/B	feed, sea cage	Zhejiang, China	Diet3	n	0.948052	0.263	1
Mai_2006	Figure 2	Large yellow croaker	Larimichthys croceus	SCIAENIDAE	PERCOIDEI	M/B	feed, sea cage	Zhejiang, China	Diet4	n	1.06839	0.257	1
Mai_2006	Figure 2	Large yellow croaker	Larimichthys croceus	SCIAENIDAE	PERCOIDEI	M/B	feed, sea cage	Zhejiang, China	Diet5	n	1.07046	0.262	1
Masumoto_2001	Table 4	Flounder.Japanese/Bastard halibut/Oliver Flounder	Paralichthys olivaceus	PARALICHTHYIDAE	PLEURONECTIFORMES	M	feed,tank	Japan	Initial	n	1.02	0.28	1
Masumoto_2001	Table 4	Flounder.Japanese/Bastard halibut/Oliver Flounder	Paralichthys olivaceus	PARALICHTHYIDAE	PLEURONECTIFORMES	M	feed,tank	Japan	control	n	0.73	0.302	1
Masumoto_2001	Table 4	Flounder.Japanese/Bastard halibut/Oliver Flounder	Paralichthys olivaceus	PARALICHTHYIDAE	PLEURONECTIFORMES	M	feed,tank	Japan	supplement	n	0.7	0.293	1
Masumoto_2001	Table 4	Flounder.Japanese/Bastard halibut/Oliver Flounder	Paralichthys olivaceus	PARALICHTHYIDAE	PLEURONECTIFORMES	M	feed,tank	Japan	non-supplement	n	0.58	0.287	1
Mazón et al 2007	Table 4	Common octopus	Octopus vulgaris	OCTOPODIDAE	CEPHALOPODA			Spain	Bogue G1	n	0.126852	0.2046	1
Mazón et al 2007	Table 4	Common octopus	Octopus vulgaris	OCTOPODIDAE	CEPHALOPODA			Spain	Bogue G2	n	0.187187	0.2057	1
Mazón et al 2007	Table 4	Common octopus	Octopus vulgaris	OCTOPODIDAE	CEPHALOPODA			Spain	Bogue G3	n	0.174468	0.2077	1
Mazón et al 2007	Table 4	Common octopus	Octopus vulgaris	OCTOPODIDAE	CEPHALOPODA			Spain	Bogue G4	n	0.170892	0.1818	1
Mazón et al 2007	Table 4	Common octopus	Octopus vulgaris	OCTOPODIDAE	CEPHALOPODA			Spain	Crab G1	n	0.126941	0.2081	1
Mazón et al 2007	Table 4	Common octopus	Octopus vulgaris	OCTOPODIDAE	CEPHALOPODA			Spain	Crab G2	n	0.1596	0.1995	1
Mazón et al 2007	Table 4	Common octopus	Octopus vulgaris	OCTOPODIDAE	CEPHALOPODA			Spain	Crab G3	n	0.1506	0.2008	1
Mazón et al 2007	Table 4	Common octopus	Octopus vulgaris	OCTOPODIDAE	CEPHALOPODA			Spain	Crab G4	n	0.157209	0.1807	1
Mbahinzireki_2001	Figure 4	Tilapia	Oreochromis sp.	CICHLIDAE	PERCOIDEI	F/B	feed, glass aquaria	USA	Initial	n	2.49996		0
Mbahinzireki_2001	Figure 4	Tilapia	Oreochromis sp.	CICHLIDAE	PERCOIDEI	F/B	feed, glass aquaria	USA	Diet1	n	2.88463		0
Mbahinzireki_2001	Figure 4	Tilapia	Oreochromis sp.	CICHLIDAE	PERCOIDEI	F/B	feed, glass aquaria	USA	Diet2	n	2.63435		0
Mbahinzireki_2001	Figure 4	Tilapia	Oreochromis sp.	CICHLIDAE	PERCOIDEI	F/B	feed, glass aquaria	USA	Diet3	n	2.42907		0
Mbahinzireki_2001	Figure 4	Tilapia	Oreochromis sp.	CICHLIDAE	PERCOIDEI	F/B	feed, glass aquaria	USA	Diet4	n	2.32886		0
Mbahinzireki_2001	Figure 4	Tilapia	Oreochromis sp.	CICHLIDAE	PERCOIDEI	F/B	feed, glass aquaria	USA	Diet5	n	2.05341		0
Monta_2018	Figure 3	Redbreast Sunfish	Lepomis auritus	CENTRARCHIDAE	PERCOIDEI	F	Wild capture	Newlight, North Carolina		y	2.77283		0
Monta_2018	Figure 3	Redbreast Sunfish	Lepomis auritus	CENTRARCHIDAE	PERCOIDEI	F	Wild capture	Poplar, North Carolina		y	2.67208		0
Monta_2018	Figure 3	Redbreast Sunfish	Lepomis auritus	CENTRARCHIDAE	PERCOIDEI	F	Wild capture	Pigeon House B		y	2.75094		0
Monta_2018	Figure 3	Green Sunfish	Lepomis cyanellus	CENTRARCHIDAE	PERCOIDEI	F	Wild capture	Newlight, North Carolina		y	2.80453		0
Monta_2018	Figure 3	Green Sunfish	Lepomis cyanellus	CENTRARCHIDAE	PERCOIDEI	F	Wild capture	Poplar, North Carolina		y	2.68491		0
Monta_2018	Figure 3	Green Sunfish	Lepomis cyanellus	CENTRARCHIDAE	PERCOIDEI	F	Wild capture	House creek, North Carolina		y	2.90453		0
Monta_2018	Figure 3	Green Sunfish	Lepomis cyanellus	CENTRARCHIDAE	PERCOIDEI	F	Wild capture	Pigeon House B, North Carolina		y	3.24491		0
Monta_2018	Figure 3	Bluehead chub	Nocomis leptocephalus	CYPRINIDAE	CYPRINIFORMES	F	Wild capture	Newlight, North Carolina		y	2.59132		0
Monta_2018	Figure 3	Bluehead chub	Nocomis leptocephalus	CYPRINIDAE	CYPRINIFORMES	F	Wild capture	Poplar, North Carolina		y	2.1117		0
Monta_2018	Figure 3	Bluehead chub	Nocomis leptocephalus	CYPRINIDAE	CYPRINIFORMES	F	Wild capture	House creek, North Carolina		y	2.3517		0
Monta_2018	Figure 3	Bluehead chub	Nocomis leptocephalus	CYPRINIDAE	CYPRINIFORMES	F	Wild capture	Pigeon House B, North Carolina		y	2.37245		0
Monta_2018	Figure 3	Creek chub	Semotilus atromaculatus	CYPRINIDAE	CYPRINIFORMES	F	Wild capture	Newlight, North Carolina		y	2.34038		0
Monta_2018	Figure 3	Creek chub	Semotilus atromaculatus	CYPRINIDAE	CYPRINIFORMES	F	Wild capture	Poplar, North Carolina		y	2.24038		0
Monta_2018	Figure 3	Creek chub	Semotilus atromaculatus	CYPRINIDAE	CYPRINIFORMES	F	Wild capture	House creek, North Carolina		y	2.26		0
Monta_2018	Figure 3	Creek chub	Semotilus atromaculatus	CYPRINIDAE	CYPRINIFORMES	F	Wild capture	Pigeon House B, North Carolina		y	2.44		0
Morales_2018	Table 3	Rainbow Trout	Oncorhynchus mykiss	SALMONIDAE	SALMONIFORMES	F/B/M	feed, tank	Argentina	Initial	n	0.24	0.2442	1
Morales_2018	Table 3	Rainbow Trout	Oncorhynchus mykiss	SALMONIDAE	SALMONIFORMES	F/B/M	feed, tank	Argentina	Control	n	0.179	0.315	1
Morales_2018	Table 3	Rainbow Trout	Oncorhynchus mykiss	SALMONIDAE	SALMONIFORMES	F/B/M	feed, tank	Argentina	MSP	n	0.24	0.323	1
Morales_2018	Table 3	Rainbow Trout	Oncorhynchus mykiss	SALMONIDAE	SALMONIFORMES	F/B/M	feed, tank	Argentina	MCP	n	0.223	0.324	1
Morales_2018	Table 3	Rainbow Trout	Oncorhynchus mykiss	SALMONIDAE	SALMONIFORMES	F/B/M	feed, tank	Argentina	MAP	n	0.235	0.322	1
Motoe_2000	Figure 1	Sparkling enope squid	Watasenia scintillans	ENOPLOTEUTHIDAE	CEPHALOPODA	M		Sea of Japan		y	0.176		1
Musharraf_2018	Table 3	Roho labeo	Labeo rohita	CYPRINIDAE	CYPRINIFORMES	F/B	feed, tank	Inida	Initial	n	0.65	0.214	1
Musharraf_2018	Table 3	Roho labeo	Labeo rohita	CYPRINIDAE	CYPRINIFORMES	F/B	feed, tank	Inida	P1	n	0.58	0.233	1
Musharraf_2018	Table 3	Roho labeo	Labeo rohita	CYPRINIDAE	CYPRINIFORMES	F/B	feed, tank	Inida	P2	n	0.71	0.232	1
Musharraf_2018	Table 3	Roho labeo	Labeo rohita	CYPRINIDAE	CYPRINIFORMES	F/B	feed, tank	Inida	P3	n	0.82	0.233	1
Musharraf_2018	Table 3	Roho labeo	Labeo rohita	CYPRINIDAE	CYPRINIFORMES	F/B	feed, tank	Inida	P4	n	0.94	0.232	1
Musharraf_2018	Table 3	Roho labeo	Labeo rohita	CYPRINIDAE	CYPRINIFORMES	F/B	feed, tank	Inida	P5	n	0.93	0.233	1
Musharraf_2018	Table 3	Roho labeo	Labeo rohita	CYPRINIDAE	CYPRINIFORMES	F/B	feed, tank	Inida	P6	n	0.92	0.233	1
Musharraf_2018	Table 3	Roho labeo	Labeo rohita	CYPRINIDAE	CYPRINIFORMES	F/B	feed, tank	Inida	P7	n	0.94	0.232	1
Niu_2008	Table 6	Pacific White Shrimp	Litopenaeus vannamei		NATANTIA	M	feed, tank	China	d1	n	0.33522	0.222	1
Niu_2008	Table 6	Pacific White Shrimp	Litopenaeus vannamei		NATANTIA	M	feed, tank	China	d2	n	0.37152	0.216	1
Niu_2008	Table 6	Pacific White Shrimp	Litopenaeus vannamei		NATANTIA	M	feed, tank	China	d3	n	0.33022	0.209	1
Niu_2008	Table 6	Pacific White Shrimp	Litopenaeus vannamei		NATANTIA	M	feed, tank	China	d4	n	0.35259	0.219	1
Nizzoli et al 2006	Table 3	Japanese carpet shell	Ruditapes philippinarum	VENERIDAE	BIVALVIA	B/M	farm	Po River Delta, Italy	April	n	0.117333		1
Nizzoli et al 2006	Table 3	Japanese carpet shell	Ruditapes philippinarum	VENERIDAE	BIVALVIA	B/M	farm	Po River Delta, Italy	June	n	0.212515		1
Nizzoli et al 2006	Table 3	Japanese carpet shell	Ruditapes philippinarum	VENERIDAE	BIVALVIA	B/M	farm	Po River Delta, Italy	Auguest	n	0.107156		1
Nizzoli et al 2006	Table 3	Japanese carpet shell	Ruditapes philippinarum	VENERIDAE	BIVALVIA	B/M	farm	Po River Delta, Italy	Oct	n	0.0704911		1
Nordrum_1997	Table 4	Atlantic salmon	Salmo salar	SALMONIDAE	SALMONIFORMES	F/B/M	feed, tank	Norway	Diet1	n	0.414		1
Nordrum_1997	Table 4	Atlantic salmon	Salmo salar	SALMONIDAE	SALMONIFORMES	F/B/M	feed, tank	Norway	Diet2	n	0.48		1
Nordrum_1997	Table 4	Atlantic salmon	Salmo salar	SALMONIDAE	SALMONIFORMES	F/B/M	feed, tank	Norway	Diet3	n	0.515		1
Nordrum_1997	Table 4	Atlantic salmon	Salmo salar	SALMONIDAE	SALMONIFORMES	F/B/M	feed, tank	Norway	Diet4	n	0.481		1
Nordrum_1997	Table 4	Atlantic salmon	Salmo salar	SALMONIDAE	SALMONIFORMES	F/B/M	feed, tank	Norway	Diet5	n	0.496		1
Nordrum_1997	Table 4	Atlantic salmon	Salmo salar	SALMONIDAE	SALMONIFORMES	F/B/M	feed, tank	Norway	Diet6	n	0.484		1
Novriadi_2017	Table 5	Florida pompano	Trachinotus carolinus	CARANGIDAE	PERCOIDEI	M/B	feed, tank	AL, USA	PBM	n	2.82		0
Novriadi_2017	Table 5	Florida pompano	Trachinotus carolinus	CARANGIDAE	PERCOIDEI	M/B	feed, tank	AL, USA	Basal	n	3.76		0
Novriadi_2017	Table 5	Florida pompano	Trachinotus carolinus	CARANGIDAE	PERCOIDEI	M/B	feed, tank	AL, USA	1SH	n	2.63		0
Novriadi_2017	Table 5	Florida pompano	Trachinotus carolinus	CARANGIDAE	PERCOIDEI	M/B	feed, tank	AL, USA	2SH	n	2.55		0
Novriadi_2017	Table 5	Florida pompano	Trachinotus carolinus	CARANGIDAE	PERCOIDEI	M/B	feed, tank	AL, USA	4SH	n	2.71		0
Novriadi_2017	Table 5	Florida pompano	Trachinotus carolinus	CARANGIDAE	PERCOIDEI	M/B	feed, tank	AL, USA	1SM	n	2.76		0
Novriadi_2017	Table 5	Florida pompano	Trachinotus carolinus	CARANGIDAE	PERCOIDEI	M/B	feed, tank	AL, USA	2SM	n	2.87		0
Novriadi_2017	Table 5	Florida pompano	Trachinotus carolinus	CARANGIDAE	PERCOIDEI	M/B	feed, tank	AL, USA	4SM	n	2.61		0
Nwanna_2009	Table 3	North African catfish	Clarias gariepinus	CLARIIDAE	SILURIFORMES	F	feed, tank	Nigeria	D0	n	1.43		0
Nwanna_2009	Table 3	North African catfish	Clarias gariepinus	CLARIIDAE	SILURIFORMES	F	feed, tank	Nigeria	D1	n	1.65		0
Nwanna_2009	Table 3	North African catfish	Clarias gariepinus	CLARIIDAE	SILURIFORMES	F	feed, tank	Nigeria	D2	n	1.85		0
Nwanna_2009	Table 3	North African catfish	Clarias gariepinus	CLARIIDAE	SILURIFORMES	F	feed, tank	Nigeria	D3	n	1.99		0
Nwanna_2009	Table 3	North African catfish	Clarias gariepinus	CLARIIDAE	SILURIFORMES	F	feed, tank	Nigeria	D4	n	2.15		0
Nwanna_2009	Table 3	North African catfish	Clarias gariepinus	CLARIIDAE	SILURIFORMES	F	feed, tank	Nigeria	D5	n	2.27		0
Nwanna_2009	Table 3	North African catfish	Clarias gariepinus	CLARIIDAE	SILURIFORMES	F	feed, tank	Nigeria	D6	n	2.38		0
Nwanna_2009	Table 3	North African catfish	Clarias gariepinus	CLARIIDAE	SILURIFORMES	F	feed, tank	Nigeria	D7	n	2.5		0
Nwanna_2009	Table 3	North African catfish	Clarias gariepinus	CLARIIDAE	SILURIFORMES	F	feed, tank	Nigeria	D8	n	2.72		0
Nwanna_2009	Table 3	North African catfish	Clarias gariepinus	CLARIIDAE	SILURIFORMES	F	feed, tank	Nigeria	D9	n	2.85		0
Nwanna_2009	Table 3	North African catfish	Clarias gariepinus	CLARIIDAE	SILURIFORMES	F	feed, tank	Nigeria	D10	n	2.98		0
Nwanna_2010	Table 6	Common Carp	Cyprinus carpio	CYPRINIDAE	CYPRINIFORMES	F/B	feed, tank	Germany	DP0	n	1.215	0.3	1
Nwanna_2010	Table 6	Common Carp	Cyprinus carpio	CYPRINIDAE	CYPRINIFORMES	F/B	feed, tank	Germany	DP1	n	1.2555	0.31	1
Nwanna_2010	Table 6	Common Carp	Cyprinus carpio	CYPRINIDAE	CYPRINIFORMES	F/B	feed, tank	Germany	DP2	n	1.51242	0.273	1
Nwanna_2010	Table 6	Common Carp	Cyprinus carpio	CYPRINIDAE	CYPRINIFORMES	F/B	feed, tank	Germany	DP3	n	1.76076	0.268	1
Nwanna_2010	Table 6	Common Carp	Cyprinus carpio	CYPRINIDAE	CYPRINIFORMES	F/B	feed, tank	Germany	DP4	n	1.9133	0.265	1
Nwanna_2010	Table 6	Common Carp	Cyprinus carpio	CYPRINIDAE	CYPRINIFORMES	F/B	feed, tank	Germany	DP5	n	2.00112	0.264	1
Oliva_2004	Table 3	European seabass	Dicentrarchus labrax	MORONIDAE	PERCOIDEI	M/B/F	feed, tank	Marine Zoology Station, Porto	D1	n	0.68	0.318	1
Oliva_2004	Table 3	European seabass	Dicentrarchus labrax	MORONIDAE	PERCOIDEI	M/B/F	feed, tank	Marine Zoology Station, Porto	D2	n	0.7	0.315	1
Oliva_2004	Table 3	European seabass	Dicentrarchus labrax	MORONIDAE	PERCOIDEI	M/B/F	feed, tank	Marine Zoology Station, Porto	D3	n	0.76	0.33	1
Oliva_2004	Table 3	European seabass	Dicentrarchus labrax	MORONIDAE	PERCOIDEI	M/B/F	feed, tank	Marine Zoology Station, Porto	D4	n	0.69	0.319	1
Oliva_2004	Table 3	European seabass	Dicentrarchus labrax	MORONIDAE	PERCOIDEI	M/B/F	feed, tank	Marine Zoology Station, Porto	D5	n	0.74	0.319	1
Oliva_2004	Table 3	European seabass	Dicentrarchus labrax	MORONIDAE	PERCOIDEI	M/B/F	feed, tank	Marine Zoology Station, Porto	D6	n	0.75	0.33	1
Penaflorida_1998	Table 4	Giant tiger prawn	Penaeus monodon	PENAEIDAE	NATANTIA	M	feed,aquarium	Philippines	Ca0P0	n	1.11		0
Penaflorida_1998	Table 4	Giant tiger prawn	Penaeus monodon	PENAEIDAE	NATANTIA	M	feed,aquarium	Philippines	Ca0P1	n	1.13		0
Penaflorida_1998	Table 4	Giant tiger prawn	Penaeus monodon	PENAEIDAE	NATANTIA	M	feed,aquarium	Philippines	Ca0P2	n	1.11		0
Penaflorida_1998	Table 4	Giant tiger prawn	Penaeus monodon	PENAEIDAE	NATANTIA	M	feed,aquarium	Philippines	Ca0P3	n	1.07		0
Penaflorida_1998	Table 4	Giant tiger prawn	Penaeus monodon	PENAEIDAE	NATANTIA	M	feed,aquarium	Philippines	Ca0P4	n	1.16		0
Penaflorida_1998	Table 4	Giant tiger prawn	Penaeus monodon	PENAEIDAE	NATANTIA	M	feed,aquarium	Philippines	Ca0P0	n	1.07		0
Penaflorida_1998	Table 4	Giant tiger prawn	Penaeus monodon	PENAEIDAE	NATANTIA	M	feed,aquarium	Philippines	Ca0P1	n	1.11		0
Penaflorida_1998	Table 4	Giant tiger prawn	Penaeus monodon	PENAEIDAE	NATANTIA	M	feed,aquarium	Philippines	Ca0P2	n	1.11		0
Penaflorida_1998	Table 4	Giant tiger prawn	Penaeus monodon	PENAEIDAE	NATANTIA	M	feed,aquarium	Philippines	Ca0P3	n	1.1		0
Penaflorida_1998	Table 4	Giant tiger prawn	Penaeus monodon	PENAEIDAE	NATANTIA	M	feed,aquarium	Philippines	Ca0P4	n	1.09		0
Penczak et al., 1982	Table 2	Rainbow Trout	Oncorhynchus mykiss	SALMONIDAE	SALMONIFORMES	F/B/M	Cage	Poland	J	n	0.45		1
Penczak et al., 1982	Table 2	Rainbow Trout	Oncorhynchus mykiss	SALMONIDAE	SALMONIFORMES	F/B/M	Cage	Poland	J	n	0.45		1
Penczak et al., 1982	Table 2	Rainbow Trout	Oncorhynchus mykiss	SALMONIDAE	SALMONIFORMES	F/B/M	Cage	Poland	A	n	0.46		1
Penczak et al., 1982	Table 2	Rainbow Trout	Oncorhynchus mykiss	SALMONIDAE	SALMONIFORMES	F/B/M	Cage	Poland	S	n	0.43		1
Penczak et al., 1982	Table 2	Rainbow Trout	Oncorhynchus mykiss	SALMONIDAE	SALMONIFORMES	F/B/M	Cage	Poland	O	n	0.42		1
Penczak et al., 1982	Table 2	Rainbow Trout	Oncorhynchus mykiss	SALMONIDAE	SALMONIFORMES	F/B/M	Cage	Poland	N	n	0.43		1
Penczak et al., 1982	Table 2	Rainbow Trout	Oncorhynchus mykiss	SALMONIDAE	SALMONIFORMES	F/B/M	Cage	Poland	D	n	0.45		1
Penczak et al., 1982	Table 2	Rainbow Trout	Oncorhynchus mykiss	SALMONIDAE	SALMONIFORMES	F/B/M	Cage	Poland	J	n	0.48		1
Penczak et al., 1982	Table 2	Rainbow Trout	Oncorhynchus mykiss	SALMONIDAE	SALMONIFORMES	F/B/M	Cage	Poland	F	n	0.49		1
Penczak et al., 1982	Table 2	Rainbow Trout	Oncorhynchus mykiss	SALMONIDAE	SALMONIFORMES	F/B/M	Cage	Poland	M	n	0.48		1
Penczak et al., 1982	Table 2	Rainbow Trout	Oncorhynchus mykiss	SALMONIDAE	SALMONIFORMES	F/B/M	Cage	Poland	A	n	0.53		1
Penczak et al., 1982	Table 2	Rainbow Trout	Oncorhynchus mykiss	SALMONIDAE	SALMONIFORMES	F/B/M	Cage	Poland	M	n	0.57		1
Penczak et al., 1982	Table 2	Rainbow Trout	Oncorhynchus mykiss	SALMONIDAE	SALMONIFORMES	F/B/M	Cage	Poland	J	n	0.56		1
Penczak et al., 1982	Table 2	Rainbow Trout	Oncorhynchus mykiss	SALMONIDAE	SALMONIFORMES	F/B/M	Cage	Poland	J	n	0.53		1
Penczak et al., 1982	Table 2	Rainbow Trout	Oncorhynchus mykiss	SALMONIDAE	SALMONIFORMES	F/B/M	Cage	Poland	A	n	0.5		1
Penczak et al., 1982	Table 2	Rainbow Trout	Oncorhynchus mykiss	SALMONIDAE	SALMONIFORMES	F/B/M	Cage	Poland	S	n	0.51		1
Penczak et al., 1982	Table 2	Rainbow Trout	Oncorhynchus mykiss	SALMONIDAE	SALMONIFORMES	F/B/M	Cage	Poland	O	n	0.53		1
Penczak et al., 1982	Table 2	Rainbow Trout	Oncorhynchus mykiss	SALMONIDAE	SALMONIFORMES	F/B/M	Cage	Poland	N	n	0.5		1
Penczak et al., 1982	Table 2	Rainbow Trout	Oncorhynchus mykiss	SALMONIDAE	SALMONIFORMES	F/B/M	Cage	Poland	D	n	0.44		1
Penczak_1985	Table 1	Roach	Rutilus rutilus	CYPRINIDAE	CYPRINIFORMES	F/B		Utrata River, Zalewka Brook, Poland	L2	y	0.61		1
Penczak_1985	Table 1	Loach	Misgurnus anguillicaudatus	Cobitidae	CYPRINIFORMES	F/B		Utrata River, Zalewka Brook, Poland	L1	y	0.54		1
Penczak_1985	Table 1	Loach	Misgurnus anguillicaudatus	Cobitidae	CYPRINIFORMES	F/B		Utrata River, Zalewka Brook, Poland	L2	y	0.44		1
Penczak_1985	Table 1	Gudgeon		CYPRINIDAE	CYPRINIFORMES	F/B/M		Utrata River, Zalewka Brook, Poland	L1	y	0.63		1
Penczak_1985	Table 1	Gudgeon		CYPRINIDAE	CYPRINIFORMES	F/B/M		Utrata River, Zalewka Brook, Poland	L2	y	0.54		1
Penczak_1985	Table 1	3-pined Stickleback		GASTEROSTEIDAE	GASTEROSTEIFORMES	F/B/M		Utrata River, Zalewka Brook, Poland	L2	y	0.6		1
Penczak_1985	Table 1	9-pined Stickleback		GASTEROSTEIDAE	GASTEROSTEIFORMES	F/B/M		Utrata River, Zalewka Brook, Poland	L2	y	0.5		1
Phromkunthong_2008	Table 7	Red Tilapia	Oreochromis sp.	CICHLIDAE	PERCOIDEI		feed, glass aquaria	Phathalung, Thailand	1	n	2.22		0
Phromkunthong_2008	Table 7	Red Tilapia	Oreochromis sp.	CICHLIDAE	PERCOIDEI		feed, glass aquaria	Phathalung, Thailand	2	n	2.56		0
Phromkunthong_2008	Table 7	Red Tilapia	Oreochromis sp.	CICHLIDAE	PERCOIDEI		feed, glass aquaria	Phathalung, Thailand	3	n	2.79		0
Phromkunthong_2008	Table 7	Red Tilapia	Oreochromis sp.	CICHLIDAE	PERCOIDEI		feed, glass aquaria	Phathalung, Thailand	4	n	2.83		0
Phromkunthong_2008	Table 7	Red Tilapia	Oreochromis sp.	CICHLIDAE	PERCOIDEI		feed, glass aquaria	Phathalung, Thailand	5	n	2.94		0
Phromkunthong_2008	Table 7	Red Tilapia	Oreochromis sp.	CICHLIDAE	PERCOIDEI		feed, glass aquaria	Phathalung, Thailand	6	n	2.87		0
Pilati_2007	Figure 6	Zebra danio	Danio rerio	CYPRINIDAE	CYPRINIFORMES	F		Laboratory raised		n	1.86		0
Pilati_2007	Figure 6	Gizzard shad	Dorosoma cepedianum	CLUPEIDAE	CLUPEIFORMES	F/B/M		Acton Lake		y	2.77		0
Pimentel-Rodrigues_2001	Table 4	Gilthead seabream	Sparus aurata	SPARIDAE	PERCOIDEI	M/B	feed, tank	Marine Zoological Station at Oporto	Initial	n	0.538	0.269	1
Pimentel-Rodrigues_2001	Table 4	Gilthead seabream	Sparus aurata	SPARIDAE	PERCOIDEI	M/B	feed, tank	Marine Zoological Station at Oporto	Diet1	n	0.6314	0.287	1
Pimentel-Rodrigues_2001	Table 4	Gilthead seabream	Sparus aurata	SPARIDAE	PERCOIDEI	M/B	feed, tank	Marine Zoological Station at Oporto	Diet2	n	0.58	0.29	1
Pimentel-Rodrigues_2001	Table 4	Gilthead seabream	Sparus aurata	SPARIDAE	PERCOIDEI	M/B	feed, tank	Marine Zoological Station at Oporto	Diet3	n	0.5377	0.283	1
Pimentel-Rodrigues_2001	Table 4	Gilthead seabream	Sparus aurata	SPARIDAE	PERCOIDEI	M/B	feed, tank	Marine Zoological Station at Oporto	Diet4	n	0.5984	0.272	1
Pimentel-Rodrigues_2001	Table 4	Gilthead seabream	Sparus aurata	SPARIDAE	PERCOIDEI	M/B	feed, tank	Marine Zoological Station at Oporto	Diet5	n	0.6292	0.286	1
Pimentel-Rodrigues_2001	Table 4	Gilthead seabream	Sparus aurata	SPARIDAE	PERCOIDEI	M/B	feed, tank	Marine Zoological Station at Oporto	Diet6	n	0.684	0.285	1
Pimentel-Rodrigues_2001	Table 4	Gilthead seabream	Sparus aurata	SPARIDAE	PERCOIDEI	M/B	feed, tank	Marine Zoological Station at Oporto	Diet7	n	0.6028	0.274	1
Prabhu_2014	Table 5	Rainbow Trout	Oncorhynchus niykiss	SALMONIDAE	SALMONIFORMES	F/B/M	feed, rearing system	Landes, France	Initial	n	0.5		1
Prabhu_2014	Table 5	Rainbow Trout	Oncorhynchus niykiss	SALMONIDAE	SALMONIFORMES	F/B/M	feed, rearing system	Landes, France	M	n	0.41		1
Prabhu_2014	Table 5	Rainbow Trout	Oncorhynchus niykiss	SALMONIDAE	SALMONIFORMES	F/B/M	feed, rearing system	Landes, France	VP0	n	0.29		1
Prabhu_2014	Table 5	Rainbow Trout	Oncorhynchus niykiss	SALMONIDAE	SALMONIFORMES	F/B/M	feed, rearing system	Landes, France	VP+	n	0.37		1
Prabhu_2015	Table 4	Rainbow Trout	Oncorhynchus mykiss	SALMONIDAE	SALMONIFORMES	F/B/M	feed, rearing system	Jouy-en-Josas, France	Initial	n	0.385		1
Prabhu_2015	Table 4	Rainbow Trout	Oncorhynchus mykiss	SALMONIDAE	SALMONIFORMES	F/B/M	feed, rearing system	Jouy-en-Josas, France	Starved	n	0.508		1
Prabhu_2015	Table 4	Rainbow Trout	Oncorhynchus mykiss	SALMONIDAE	SALMONIFORMES	F/B/M	feed, rearing system	Jouy-en-Josas, France	DM1	n	0.283		1
Prabhu_2015	Table 4	Rainbow Trout	Oncorhynchus mykiss	SALMONIDAE	SALMONIFORMES	F/B/M	feed, rearing system	Jouy-en-Josas, France	DM2	n	0.394		1
Prabhu_2015	Table 4	Rainbow Trout	Oncorhynchus mykiss	SALMONIDAE	SALMONIFORMES	F/B/M	feed, rearing system	Jouy-en-Josas, France	DM3	n	0.402		1
Prabhu_2015	Table 4	Rainbow Trout	Oncorhynchus mykiss	SALMONIDAE	SALMONIFORMES	F/B/M	feed, rearing system	Jouy-en-Josas, France	AS	n	0.368		1
Prabhu_2015	Table 4	Rainbow Trout	Oncorhynchus mykiss	SALMONIDAE	SALMONIFORMES	F/B/M	feed, rearing system	Jouy-en-Josas, France	DV1	n	0.222		1
Prabhu_2015	Table 4	Rainbow Trout	Oncorhynchus mykiss	SALMONIDAE	SALMONIFORMES	F/B/M	feed, rearing system	Jouy-en-Josas, France	DV2	n	0.348		1
Prabhu_2015	Table 4	Rainbow Trout	Oncorhynchus mykiss	SALMONIDAE	SALMONIFORMES	F/B/M	feed, rearing system	Jouy-en-Josas, France	DV3	n	0.311		1
Prabhu_2015	Table 4	Rainbow Trout	Oncorhynchus mykiss	SALMONIDAE	SALMONIFORMES	F/B/M	feed, rearing system	Jouy-en-Josas, France	AS	n	0.28		1
Qiu_2017	Table 4	Pacific White Shrimp	Litopenaeus vannamei		NATANTIA	M	feed, tank	USA	D0	n	0.385398	0.2379	1
Qiu_2017	Table 4	Pacific White Shrimp	Litopenaeus vannamei		NATANTIA	M	feed, tank	USA	Dnp	n	0.321621	0.2281	1
Qiu_2017	Table 4	Pacific White Shrimp	Litopenaeus vannamei		NATANTIA	M	feed, tank	USA	D500	n	0.395808	0.2356	1
Qiu_2017	Table 4	Pacific White Shrimp	Litopenaeus vannamei		NATANTIA	M	feed, tank	USA	D1000	n	0.413076	0.2374	1
Qiu_2017	Table 4	Pacific White Shrimp	Litopenaeus vannamei		NATANTIA	M	feed, tank	USA	D2000	n	0.40716	0.234	1
Qiu_2017	Table 4	Pacific White Shrimp	Litopenaeus vannamei		NATANTIA	M	feed, tank	USA	D4000	n	0.416416	0.2366	1
Rasid_2017	Table 6	Giant river prawn	Macrobrachium rosenbergii	PALAEMONIDAE	NATANTIA	F	feed, tank	Tropical Aquarium at IoA, UoS	Initial	n	0.312697	0.253517	1
Rasid_2017	Table 6	Giant river prawn	Macrobrachium rosenbergii	PALAEMONIDAE	NATANTIA	F	feed, tank	Tropical Aquarium at IoA, UoS	0.26	n	0.339089	0.2595	1
Rasid_2017	Table 6	Giant river prawn	Macrobrachium rosenbergii	PALAEMONIDAE	NATANTIA	F	feed, tank	Tropical Aquarium at IoA, UoS	6.48	n	0.325932	0.2645	1
Rasid_2017	Table 6	Giant river prawn	Macrobrachium rosenbergii	PALAEMONIDAE	NATANTIA	F	feed, tank	Tropical Aquarium at IoA, UoS	11.28	n	0.294878	0.2595	1
Rasid_2017	Table 6	Giant river prawn	Macrobrachium rosenbergii	PALAEMONIDAE	NATANTIA	F	feed, tank	Tropical Aquarium at IoA, UoS	16.53	n	0.3133	0.2421	1
Rasid_2017	Table 6	Giant river prawn	Macrobrachium rosenbergii	PALAEMONIDAE	NATANTIA	F	feed, tank	Tropical Aquarium at IoA, UoS	21.45	n	0.3133	0.256	1
Rasid_2017	Table 6	Giant river prawn	Macrobrachium rosenbergii	PALAEMONIDAE	NATANTIA	F	feed, tank	Tropical Aquarium at IoA, UoS	26.16	n	0.3133	0.2395	1
Rathbone_2001	Table 6	Coho(=Silver) salmon	Oncorhynchus kisutch	SALMONIDAE	SALMONIFORMES	F/B/M	feed, tank	Northwest Fisheries Science Center, Seattle, Washington, USA	Initial	n	0.471		1
Rathbone_2001	Table 6	Coho(=Silver) salmon	Oncorhynchus kisutch	SALMONIDAE	SALMONIFORMES	F/B/M	feed, tank	Northwest Fisheries Science Center, Seattle, Washington, USA	WM	n	0.442		1
Rathbone_2001	Table 6	Coho(=Silver) salmon	Oncorhynchus kisutch	SALMONIDAE	SALMONIFORMES	F/B/M	feed, tank	Northwest Fisheries Science Center, Seattle, Washington, USA	DM	n	0.432		1
Rathbone_2001	Table 6	Coho(=Silver) salmon	Oncorhynchus kisutch	SALMONIDAE	SALMONIFORMES	F/B/M	feed, tank	Northwest Fisheries Science Center, Seattle, Washington, USA	SB	n	0.483		1
Rathbone_2001	Table 6	Coho(=Silver) salmon	Oncorhynchus kisutch	SALMONIDAE	SALMONIFORMES	F/B/M	feed, tank	Northwest Fisheries Science Center, Seattle, Washington, USA	CO	n	0.443		1
Regost_1999	Table 6	Turbot	Psetta maxima	SCOPHTHALMIDAE	PLEURONECTIFORMES	M	feed, tank	France	Initial	n	0.63	0.2301	1
Regost_1999	Table 6	Turbot	Psetta maxima	SCOPHTHALMIDAE	PLEURONECTIFORMES	M	feed, tank	France	t1	n	0.62	0.2335	1									2009
Regost_1999	Table 6	Turbot	Psetta maxima	SCOPHTHALMIDAE	PLEURONECTIFORMES	M	feed, tank	France	t2	n	0.61	0.2301	1
Regost_1999	Table 6	Turbot	Psetta maxima	SCOPHTHALMIDAE	PLEURONECTIFORMES	M	feed, tank	France	t3	n	0.67	0.2337	1
Regost_1999	Table 6	Turbot	Psetta maxima	SCOPHTHALMIDAE	PLEURONECTIFORMES	M	feed, tank	France	t4	n	0.7	0.2272	1
Regost_1999	Table 6	Turbot	Psetta maxima	SCOPHTHALMIDAE	PLEURONECTIFORMES	M	feed, tank	France	t5	n	0.67	0.22	1
Sajjadi_2004	Table 4	Atlantic salmon	Salmo salar	SALMONIDAE	SALMONIFORMES	F/B/M	feed, tank	Australia	C	n	1.21		1
Sajjadi_2004	Table 4	Atlantic salmon	Salmo salar	SALMONIDAE	SALMONIFORMES	F/B/M	feed, tank	Australia	CP	n	1.32		1
Sajjadi_2004	Table 4	Atlantic salmon	Salmo salar	SALMONIDAE	SALMONIFORMES	F/B/M	feed, tank	Australia	CS	n	1.32		1
Sajjadi_2004	Table 4	Atlantic salmon	Salmo salar	SALMONIDAE	SALMONIFORMES	F/B/M	feed, tank	Australia	CSP	n	1.33		1
Salas_Leiton_2017	Table 4	Senegalese sole	Solea senegalensis	SOLEIDAE	PLEURONECTIFORMES	M	feed, tank	Porto, Portugal	AP2.5	n	0.29	0.2548	1
Salas_Leiton_2017	Table 4	Senegalese sole	Solea senegalensis	SOLEIDAE	PLEURONECTIFORMES	M	feed, tank	Porto, Portugal	AP3.2	n	0.29	0.254	1
Salas_Leiton_2017	Table 4	Senegalese sole	Solea senegalensis	SOLEIDAE	PLEURONECTIFORMES	M	feed, tank	Porto, Portugal	AP6.0	n	0.35	0.25	1
Salas_Leiton_2017	Table 4	Senegalese sole	Solea senegalensis	SOLEIDAE	PLEURONECTIFORMES	M	feed, tank	Porto, Portugal	AP6.5	n	0.36	0.2513	1
Salas_Leiton_2017	Table 4	Senegalese sole	Solea senegalensis	SOLEIDAE	PLEURONECTIFORMES	M	feed, tank	Porto, Portugal	AP8.0	n	0.35	0.2559	1
Santinha_1999	Table 5	Gilthead seabream	Sparus aurata	SPARIDAE	PERCOIDEI	M/B	feed, tank	Portugal	Initial	n	0.8829	0.327	1
Santinha_1999	Table 5	Gilthead seabream	Sparus aurata	SPARIDAE	PERCOIDEI	M/B	feed, tank	Portugal	47-15	n	0.6825	0.325	1
Santinha_1999	Table 5	Gilthead seabream	Sparus aurata	SPARIDAE	PERCOIDEI	M/B	feed, tank	Portugal	47-21	n	0.782	0.34	1
Santinha_1999	Table 5	Gilthead seabream	Sparus aurata	SPARIDAE	PERCOIDEI	M/B	feed, tank	Portugal	51-15	n	0.7659	0.333	1
Santinha_1999	Table 5	Gilthead seabream	Sparus aurata	SPARIDAE	PERCOIDEI	M/B	feed, tank	Portugal	51-21	n	0.7682	0.334	1
Santos_2016	Discussion	Catfish	Hypostomus jaguribensis		SILURIFORMES	F	Wild capture	Curu River basin, Brazil	Ultraoligotrophic	y	4.72		0
Santos_2016	Discussion	Catfish	Hypostomus jaguribensis		SILURIFORMES	F	Wild capture	Curu River basin, Brazil	Mesotrophic	y	3.02		0
Sardar_2007	Table 5	Common Carp	Cyprinus carpio	CYPRINIDAE	CYPRINIFORMES	F/B	feed, tank	India	Initial	n	0.82	0.203	1
Sardar_2007	Table 5	Common Carp	Cyprinus carpio	CYPRINIDAE	CYPRINIFORMES	F/B	feed, tank	India	T0	n	0.9	0.275	1
Sardar_2007	Table 5	Common Carp	Cyprinus carpio	CYPRINIDAE	CYPRINIFORMES	F/B	feed, tank	India	T1	n	0.85	0.227	1
Sardar_2007	Table 5	Common Carp	Cyprinus carpio	CYPRINIDAE	CYPRINIFORMES	F/B	feed, tank	India	T2	n	0.85	0.231	1
Sardar_2007	Table 5	Common Carp	Cyprinus carpio	CYPRINIDAE	CYPRINIFORMES	F/B	feed, tank	India	T3	n	0.85	0.229	1
Sardar_2007	Table 5	Common Carp	Cyprinus carpio	CYPRINIDAE	CYPRINIFORMES	F/B	feed, tank	India	T4	n	0.84	0.219	1
Sardar_2007	Table 5	Common Carp	Cyprinus carpio	CYPRINIDAE	CYPRINIFORMES	F/B	feed, tank	India	T5	n	0.93	0.307	1
Sardar_2007	Table 5	Common Carp	Cyprinus carpio	CYPRINIDAE	CYPRINIFORMES	F/B	feed, tank	India	T6	n	0.87	0.251	1
Satoh_1996	Table 4	Rainbow Trout	Oncorhynchus mykiss	SALMONIDAE	SALMONIFORMES	F/B/M	feed, tank	Japan	Diet1	n	0.409		1
Satoh_1996	Table 4	Rainbow Trout	Oncorhynchus mykiss	SALMONIDAE	SALMONIFORMES	F/B/M	feed, tank	Japan	Diet2	n	0.471		1
Satoh_1996	Table 4	Rainbow Trout	Oncorhynchus mykiss	SALMONIDAE	SALMONIFORMES	F/B/M	feed, tank	Japan	Diet3	n	0.484		1
Satoh_1996	Table 4	Rainbow Trout	Oncorhynchus mykiss	SALMONIDAE	SALMONIFORMES	F/B/M	feed, tank	Japan	Diet4	n	0.48		1
Satoh_1996	Table 4	Rainbow Trout	Oncorhynchus mykiss	SALMONIDAE	SALMONIFORMES	F/B/M	feed, tank	Japan	Diet5	n	0.5		1
Satoh_2003	Table 3	Rainbow Trout	Oncorhynchus mykiss	SALMONIDAE	SALMONIFORMES	F/B/M	feed, tank	Japan	Initial	n	0.5	0.206	1
Satoh_2003	Table 3	Rainbow Trout	Oncorhynchus mykiss	SALMONIDAE	SALMONIFORMES	F/B/M	feed, tank	Japan	Control diet	n	0.37	0.332	1
Satoh_2003	Table 3	Rainbow Trout	Oncorhynchus mykiss	SALMONIDAE	SALMONIFORMES	F/B/M	feed, tank	Japan	Experimental diet	n	0.43	0.303	1
Satoh_2004	Table 3	Japanese amberjack	Seriola quinqueradiata	CARANGIDAE	PERCOIDEI	M	feed, net cage	Japan	Initial	n	0.614	0.3035	1
Satoh_2004	Table 3	Japanese amberjack	Seriola quinqueradiata	CARANGIDAE	PERCOIDEI	M	feed, net cage	Japan	Lipid200	n	0.483	0.36265	1
Satoh_2004	Table 3	Japanese amberjack	Seriola quinqueradiata	CARANGIDAE	PERCOIDEI	M	feed, net cage	Japan	Lipid250	n	0.416	0.36613	1
Satoh_2004	Table 3	Japanese amberjack	Seriola quinqueradiata	CARANGIDAE	PERCOIDEI	M	feed, net cage	Japan	Lipid300	n	0.442	0.3706	1
Satoh_2004	Table 3	Japanese amberjack	Seriola quinqueradiata	CARANGIDAE	PERCOIDEI	M	feed, net cage	Japan	P0	n	0.429	0.37055	1
Satoh_2004	Table 3	Japanese amberjack	Seriola quinqueradiata	CARANGIDAE	PERCOIDEI	M	feed, net cage	Japan	P2	n	0.475	0.36557	1
Satoh_2004	Table 3	Japanese amberjack	Seriola quinqueradiata	CARANGIDAE	PERCOIDEI	M	feed, net cage	Japan	P4	n	0.445	0.3621	1
Satoh_2004	Table 3	Japanese amberjack	Seriola quinqueradiata	CARANGIDAE	PERCOIDEI	M	feed, net cage	Japan	P7	n	0.459	0.36615	1
Schamber_2014	Table 3	Nile Tilapia	Oreochromis niloticus	CICHLIDAE	PERCOIDEI	F/B	feed, aquarium	Parana´, Brazil	2.39	n	0.5	0.284	1
Schamber_2014	Table 3	Nile Tilapia	Oreochromis niloticus	CICHLIDAE	PERCOIDEI	F/B	feed, aquarium	Parana´, Brazil	4.17	n	0.6	0.276	1
Schamber_2014	Table 3	Nile Tilapia	Oreochromis niloticus	CICHLIDAE	PERCOIDEI	F/B	feed, aquarium	Parana´, Brazil	6.12	n	0.7	0.283	1
Schamber_2014	Table 3	Nile Tilapia	Oreochromis niloticus	CICHLIDAE	PERCOIDEI	F/B	feed, aquarium	Parana´, Brazil	8.91	n	0.7	0.285	1
Schreckenbach_2001	Table 1	Freshwater bream	Abramis brama	CYPRINIDAE	CYPRINIFORMES	F/B	survey	29 lakes, 25 ponds and eight aquaculture facilities in the federal states of Brandenburg, Berlin		y_n	0.84	0.248	1
Schreckenbach_2001	Table 1	Siberian sturgeon	Acipenser baerii	ACIPENSERIDAE	ACIPENSERIFORMES	F/B	survey	37 lakes, 25 ponds and eight aquaculture facilities in the federal states of Brandenburg, Berlin		y_n	0.44	0.2661	1
Schreckenbach_2001	Table 1	Bleak	Alburnus alburnus	CYPRINIDAE	CYPRINIFORMES	F/B	survey	34 lakes, 25 ponds and eight aquaculture facilities in the federal states of Brandenburg, Berlin		y_n	0.68	0.2688	1
Schreckenbach_2001	Table 1	European eel	Anguilla anguilla	ANGUILLIDAE	ANGUILLIFORMES	F/B/M	survey	39 lakes, 25 ponds and eight aquaculture facilities in the federal states of Brandenburg, Berlin		y_n	0.39	0.3782	1
Schreckenbach_2001	Table 1	Asp	Aspius aspius	CYPRINIDAE	CYPRINIFORMES	F/B	survey	31 lakes, 25 ponds and eight aquaculture facilities in the federal states of Brandenburg, Berlin		y_n	0.83	0.2585	1
Schreckenbach_2001	Table 1	White bream	Blicca bjoerkna	CYPRINIDAE	CYPRINIFORMES	F/B	survey	32 lakes, 25 ponds and eight aquaculture facilities in the federal states of Brandenburg, Berlin		y_n	0.77	0.266	1
Schreckenbach_2001	Table 1	Vendace	Coregonus albula	COREGONIDAE	SALMONIFORMES	F/B/M	survey	35 lakes, 25 ponds and eight aquaculture facilities in the federal states of Brandenburg, Berlin		y_n	0.48	0.2732	1
Schreckenbach_2001	Table 1		Cyprinus cyprinus	CYPRINIDAE	CYPRINIFORMES		survey	36 lakes, 25 ponds and eight aquaculture facilities in the federal states of Brandenburg, Berlin		y_n	0.48	0.2678	1
Schreckenbach_2001	Table 1	Northern pike	Esox lucius	ESOCIDAE	ESOCIFORMES	F/B	survey	26 lakes, 25 ponds and eight aquaculture facilities in the federal states of Brandenburg, Berlin		y_n	0.69	0.2377	1
Schreckenbach_2001	Table 1	Ruffe	Gymnocephalus cernuus	PERCIDAE	PERCOIDEI	F/B	survey	27 lakes, 25 ponds and eight aquaculture facilities in the federal states of Brandenburg, Berlin		y_n	0.96	0.2386	1
Schreckenbach_2001	Table 1	Rainbow Trout	Oncorhynchus mykiss	SALMONIDAE	SALMONIFORMES	F/B/M	survey	38 lakes, 25 ponds and eight aquaculture facilities in the federal states of Brandenburg, Berlin		y_n	0.43	0.3144	1
Schreckenbach_2001	Table 1	European perch	Perca fluviatilis	PERCIDAE	PERCOIDEI	F/B	survey	24 lakes, 25 ponds and eight aquaculture facilities in the federal states of Brandenburg, Berlin		y_n	1.02	0.2456	1
Schreckenbach_2001	Table 1	Roach	Rutilus rutilus	CYPRINIDAE	CYPRINIFORMES	F/B	survey	28 lakes, 25 ponds and eight aquaculture facilities in the federal states of Brandenburg, Berlin		y_n	0.92	0.2489	1
Schreckenbach_2001	Table 1	Pike-perch	Sander lucioperca	PERCIDAE	PERCOIDEI	F/B/M	survey	30 lakes, 25 ponds and eight aquaculture facilities in the federal states of Brandenburg, Berlin		y_n	0.82	0.2545	1
Schreckenbach_2001	Table 1	Rudd	Scardinius erythrophthalmus	CYPRINIDAE	CYPRINIFORMES	F/B	survey	25 lakes, 25 ponds and eight aquaculture facilities in the federal states of Brandenburg, Berlin		y_n	0.9	0.2545	1
Schreckenbach_2001	Table 1	Tench	Tinca tinca	CYPRINIDAE	CYPRINIFORMES	F/B	survey	23 lakes, 25 ponds and eight aquaculture facilities in the federal states of Brandenburg, Berlin		y_n	0.6	0.191	1
Schreckenbach_2001	Table 1	Vimba bream	Vimba vimba	CYPRINIDAE	CYPRINIFORMES	F/B	survey	33 lakes, 25 ponds and eight aquaculture facilities in the federal states of Brandenburg, Berlin		y_n	0.72	0.2716	1
Sevgili_2014	Table 3	Turbot	Psetta maxima	SCOPHTHALMIDAE	PLEURONECTIFORMES	M	feed, tank	Antalya, Turkey	Initial	n	0.63	0.2098	1
Sevgili_2014	Table 3	Turbot	Psetta maxima	SCOPHTHALMIDAE	PLEURONECTIFORMES	M	feed, tank	Antalya, Turkey	Lipid1	n	0.66	0.217	1
Sevgili_2014	Table 3	Turbot	Psetta maxima	SCOPHTHALMIDAE	PLEURONECTIFORMES	M	feed, tank	Antalya, Turkey	Lipid2	n	0.66	0.223	1
Sevgili_2014	Table 3	Turbot	Psetta maxima	SCOPHTHALMIDAE	PLEURONECTIFORMES	M	feed, tank	Antalya, Turkey	Lipid3	n	0.67	0.228	1
Sevgili_2014	Table 3	Turbot	Psetta maxima	SCOPHTHALMIDAE	PLEURONECTIFORMES	M	feed, tank	Antalya, Turkey	Lipid4	n	0.68	0.231	1
Sevgili_2015	Table 8	Turbot	Psetta maxima	SCOPHTHALMIDAE	PLEURONECTIFORMES	M	feed, tank	Turkey	Initial	n	0.74	0.2119	1
Sevgili_2015	Table 8	Turbot	Psetta maxima	SCOPHTHALMIDAE	PLEURONECTIFORMES	M	feed, tank	Turkey	Danish LT	n	0.7	0.231	1
Sevgili_2015	Table 8	Turbot	Psetta maxima	SCOPHTHALMIDAE	PLEURONECTIFORMES	M	feed, tank	Turkey	Domestic LT	n	0.63	0.2303	1
Sevgili_2015	Table 8	Turbot	Psetta maxima	SCOPHTHALMIDAE	PLEURONECTIFORMES	M	feed, tank	Turkey	Peru-1	n	0.64	0.2318	1
Sevgili_2015	Table 8	Turbot	Psetta maxima	SCOPHTHALMIDAE	PLEURONECTIFORMES	M	feed, tank	Turkey	Peru-2	n	0.63	0.227	1
Sevgili_2015	Table 8	Turbot	Psetta maxima	SCOPHTHALMIDAE	PLEURONECTIFORMES	M	feed, tank	Turkey	WFM	n	0.66	0.2256	1
Sevgili_2015	Table 11	Turbot	Psetta maxima	SCOPHTHALMIDAE	PLEURONECTIFORMES	M	feed, tank	Turkey	initial	n	0.63	0.2098	1
Sevgili_2015	Table 11	Turbot	Psetta maxima	SCOPHTHALMIDAE	PLEURONECTIFORMES	M	feed, tank	Turkey	Danish LT	n	0.6	0.2195	1
Sevgili_2015	Table 11	Turbot	Psetta maxima	SCOPHTHALMIDAE	PLEURONECTIFORMES	M	feed, tank	Turkey	Domestic LT	n	0.58	0.2143	1
Sevgili_2015	Table 11	Turbot	Psetta maxima	SCOPHTHALMIDAE	PLEURONECTIFORMES	M	feed, tank	Turkey	Peru-1	n	0.59	0.2204	1
Sevgili_2015	Table 11	Turbot	Psetta maxima	SCOPHTHALMIDAE	PLEURONECTIFORMES	M	feed, tank	Turkey	Mix FM	n	0.6	0.2177	1
Shah_2016	Table 4	Roho labeo	Labeo rohita	CYPRINIDAE	CYPRINIFORMES	F/B	feed, tank	Pakistan	CA0Phy0	n	0.263198	0.27705	1
Shah_2016	Table 4	Roho labeo	Labeo rohita	CYPRINIDAE	CYPRINIFORMES	F/B	feed, tank	Pakistan	CA0Phy750	n	0.4684	0.29275	1
Shah_2016	Table 4	Roho labeo	Labeo rohita	CYPRINIDAE	CYPRINIFORMES	F/B	feed, tank	Pakistan	CA0Phy1000	n	0.489142	0.29645	1
Shah_2016	Table 4	Roho labeo	Labeo rohita	CYPRINIDAE	CYPRINIFORMES	F/B	feed, tank	Pakistan	CA1.5Phy0	n	0.503455	0.29615	1
Shah_2016	Table 4	Roho labeo	Labeo rohita	CYPRINIDAE	CYPRINIFORMES	F/B	feed, tank	Pakistan	CA1.5Phy750	n	0.786675	0.3085	1
Shah_2016	Table 4	Roho labeo	Labeo rohita	CYPRINIDAE	CYPRINIFORMES	F/B	feed, tank	Pakistan	CA1.5Phy1000	n	0.838475	0.3049	1
Shah_2016	Table 4	Roho labeo	Labeo rohita	CYPRINIDAE	CYPRINIFORMES	F/B	feed, tank	Pakistan	CA3Phy0	n	0.53739	0.29855	1
Shah_2016	Table 4	Roho labeo	Labeo rohita	CYPRINIDAE	CYPRINIFORMES	F/B	feed, tank	Pakistan	CA3Phy750	n	0.81302	0.3127	1
Shah_2016	Table 4	Roho labeo	Labeo rohita	CYPRINIDAE	CYPRINIFORMES	F/B	feed, tank	Pakistan	CA3Phy1000	n	0.933675	0.3165	1
Shakir_1995	Table 1	Jumbo flying squid	Dosidicus gigas	OMMASTREPHIDAE	CEPHALOPODA	M		Pakistan	sea	y	0.25003	0.2487	1
Shakir_1995	Table 1	Indian squid	Loligo duvauceli	LOLIGINIDAE	CEPHALOPODA	M		Pakistan	sea	y	0.24361	0.2198	1
Shakir_1995	Table 1	Pharaoh cuttlefish	Sepia pharaonis	SEPIIDAE	CEPHALOPODA	M		Pakistan	sea	y	0.24831	0.2684	1
Shakir_1995	Table 1	Hooded cuttlefish	Sepia prashadi	SEPIIDAE	CEPHALOPODA	M		Pakistan	sea	y	0.24091	0.2482	1
Shakir_1995	Table 1	Spineless cuttlefish	Sepiella inermis	SEPIIDAE	CEPHALOPODA			Pakistan	sea	y	0.24633	0.24	1
Shao_2008	Table 3	Japanese seabass	Lateolabrax japonicus	PERCICHTHYIDAE	PERCOIDEI	F/B/M	feed, cage	China	P0.18	n	0.57		1
Shao_2008	Table 3	Japanese seabass	Lateolabrax japonicus	PERCICHTHYIDAE	PERCOIDEI	F/B/M	feed, cage	China	P0.36	n	0.73		1
Shao_2008	Table 3	Japanese seabass	Lateolabrax japonicus	PERCICHTHYIDAE	PERCOIDEI	F/B/M	feed, cage	China	P0.54	n	0.85		1
Shao_2008	Table 3	Japanese seabass	Lateolabrax japonicus	PERCICHTHYIDAE	PERCOIDEI	F/B/M	feed, cage	China	P0.72	n	0.89		1
Shao_2008	Table 3	Japanese seabass	Lateolabrax japonicus	PERCICHTHYIDAE	PERCOIDEI	F/B/M	feed, cage	China	P0.89	n	0.88		1
Shao_2008	Table 3	Japanese seabass	Lateolabrax japonicus	PERCICHTHYIDAE	PERCOIDEI	F/B/M	feed, cage	China	P1.07	n	0.86		1
Shen_2016	Table 3	Snakehead	Channa argus	CHANNIDAE	OTHER PERCIFORMES	F	feed, tank	China	P4.8	n	0.77	0.2885	1
Shen_2016	Table 3	Snakehead	Channa argus	CHANNIDAE	OTHER PERCIFORMES	F	feed, tank	China	P6.4	n	0.82	0.2967	1
Shen_2016	Table 3	Snakehead	Channa argus	CHANNIDAE	OTHER PERCIFORMES	F	feed, tank	China	P7.9	n	0.84	0.2906	1
Shen_2016	Table 3	Snakehead	Channa argus	CHANNIDAE	OTHER PERCIFORMES	F	feed, tank	China	P9.4	n	0.87	0.289	1
Shen_2016	Table 3	Snakehead	Channa argus	CHANNIDAE	OTHER PERCIFORMES	F	feed, tank	China	P11	n	0.86	0.29	1
Singh_2003	Table 3	Mrigal Carp	Cirrhinus mrigala	CYPRINIDAE	CYPRINIFORMES	F	feed, aquarium	India	Initial	n	0.47	0.2398	1
Singh_2003	Table 3	Mrigal Carp	Cirrhinus mrigala	CYPRINIDAE	CYPRINIFORMES	F	feed, aquarium	India	Diet1	n	0.54	0.2646	1
Singh_2003	Table 3	Mrigal Carp	Cirrhinus mrigala	CYPRINIDAE	CYPRINIFORMES	F	feed, aquarium	India	Diet2	n	0.48	0.2549	1
Singh_2003	Table 3	Mrigal Carp	Cirrhinus mrigala	CYPRINIDAE	CYPRINIFORMES	F	feed, aquarium	India	Diet3	n	0.47	0.2477	1
Singh_2003	Table 3	Mrigal Carp	Cirrhinus mrigala	CYPRINIDAE	CYPRINIFORMES	F	feed, aquarium	India	Diet4	n	0.46	0.2443	1
Singh_2003	Table 3	Mrigal Carp	Cirrhinus mrigala	CYPRINIDAE	CYPRINIFORMES	F	feed, aquarium	India	Diet5	n	0.49	0.248	1
Skonberg_1997	Table 4	Rainbow Trout	Oncorhynchus mykiss	SALMONIDAE	SALMONIFORMES	F/B/M	feed, tank	USA	P0.2	n	0.4262		1
Skonberg_1997	Table 4	Rainbow Trout	Oncorhynchus mykiss	SALMONIDAE	SALMONIFORMES	F/B/M	feed, tank	USA	P0.5	n	0.6005		1
Skonberg_1997	Table 4	Rainbow Trout	Oncorhynchus mykiss	SALMONIDAE	SALMONIFORMES	F/B/M	feed, tank	USA	P0.7	n	0.6235		1
Skonberg_1997	Table 4	Rainbow Trout	Oncorhynchus mykiss	SALMONIDAE	SALMONIFORMES	F/B/M	feed, tank	USA	P0.9	n	0.6722		1
Skonberg_1997	Table 4	Rainbow Trout	Oncorhynchus mykiss	SALMONIDAE	SALMONIFORMES	F/B/M	feed, tank	USA	P1.2	n	0.7372		1
Skonberg_1997	Table 4	Rainbow Trout	Oncorhynchus mykiss	SALMONIDAE	SALMONIFORMES	F/B/M	feed, tank	USA	FM-R	n	0.7334		1
Skonberg_1997	Table 4	Rainbow Trout	Oncorhynchus mykiss	SALMONIDAE	SALMONIFORMES	F/B/M	feed, tank	USA	FM-S	n	0.7453		1
Skonberg_1997	Table 4	Rainbow Trout	Oncorhynchus mykiss	SALMONIDAE	SALMONIFORMES	F/B/M	feed, tank	USA	P0.2	n	0.3712		1
Skonberg_1997	Table 4	Rainbow Trout	Oncorhynchus mykiss	SALMONIDAE	SALMONIFORMES	F/B/M	feed, tank	USA	P0.5	n	0.5789		1
Skonberg_1997	Table 4	Rainbow Trout	Oncorhynchus mykiss	SALMONIDAE	SALMONIFORMES	F/B/M	feed, tank	USA	P0.7	n	0.7319		1
Skonberg_1997	Table 4	Rainbow Trout	Oncorhynchus mykiss	SALMONIDAE	SALMONIFORMES	F/B/M	feed, tank	USA	P0.9	n	1.0197		1
Skonberg_1997	Table 4	Rainbow Trout	Oncorhynchus mykiss	SALMONIDAE	SALMONIFORMES	F/B/M	feed, tank	USA	P1.2	n	0.973		1
Skonberg_1997	Table 4	Rainbow Trout	Oncorhynchus mykiss	SALMONIDAE	SALMONIFORMES	F/B/M	feed, tank	USA	FM-R	n	0.909		1
Skonberg_1997	Table 4	Rainbow Trout	Oncorhynchus mykiss	SALMONIDAE	SALMONIFORMES	F/B/M	feed, tank	USA	FM-S	n	0.8688		1
Snyder_2015	Table 2	Painted river prawn	Macrobrachium carcinus	PALAEMONIDAE	NATANTIA	F		river	high-p	y	1.04		0
Snyder_2015	Table 2	Painted river prawn	Macrobrachium carcinus	PALAEMONIDAE	NATANTIA	F		river	low-p	y	1.1		0
Snyder_2015	Table 2	Buchura river prawn	Macrobrachium olfersii	PALAEMONIDAE	NATANTIA	F		river	high-p	y	1.2		0
Snyder_2015	Table 2	Buchura river prawn	Macrobrachium olfersii	PALAEMONIDAE	NATANTIA	F		river	low-p	y	1.3		0
Sterner_2000	Figure 4	Pearl dace	Margariscus margarita	CYPRINIDAE	CYPRINIFORMES	F		Experimental Lakes Area (ELA) in northwest On- tario, Canada	mean	y	1.28015		0
Sterner_2000	Figure 4	Northern redbelly dace	Phoxinus eos	CYPRINIDAE	CYPRINIFORMES	F		Experimental Lakes Area (ELA) in northwest On- tario, Canada	mean	y	1.42584		0
Sterner_2000	Figure 4	Finescale dace	Phoxinus neogaeus	CYPRINIDAE	CYPRINIFORMES	F		Experimental Lakes Area (ELA) in northwest On- tario, Canada	mean	y	1.56581		0
Sterner_2000	Figure 4	Fathead minnow	Pimephales promelas	CYPRINIDAE	CYPRINIFORMES	F		Experimental Lakes Area (ELA) in northwest On- tario, Canada	mean	y	1.62007		0
Storebakken_2000	Table 2	Atlantic salmon	Salmo salar	SALMONIDAE	SALMONIFORMES	F/B/M	feed, tank	Sunndalsùra, Norway	Initial	n	0.47		1
Storebakken_2000	Table 2	Atlantic salmon	Salmo salar	SALMONIDAE	SALMONIFORMES	F/B/M	feed, tank	Sunndalsùra, Norway	FM diet	n	0.436		1
Storebakken_2000	Table 2	Atlantic salmon	Salmo salar	SALMONIDAE	SALMONIFORMES	F/B/M	feed, tank	Sunndalsùra, Norway	SPC diet	n	0.374		1
Sukumaran_2009, 2011	Tabes 3.4	Catla	Catla catla	CYPRINIDAE	CYPRINIFORMES	F/B	feed, tank	Mumbai, India	T1	n	0.636306	0.2046	1
Sukumaran_2009, 2011	Tabes 3.4	Catla	Catla catla	CYPRINIDAE	CYPRINIFORMES	F/B	feed, tank	Mumbai, India	T2	n	0.707832	0.2088	1
Sukumaran_2009, 2011	Tabes 3.4	Catla	Catla catla	CYPRINIDAE	CYPRINIFORMES	F/B	feed, tank	Mumbai, India	T3	n	0.759668	0.2087	1
Sukumaran_2009, 2011	Tabes 3.4	Catla	Catla catla	CYPRINIDAE	CYPRINIFORMES	F/B	feed, tank	Mumbai, India	T4	n	0.82328	0.2008	1
Sukumaran_2009, 2011	Tabes 3.4	Catla	Catla catla	CYPRINIDAE	CYPRINIFORMES	F/B	feed, tank	Mumbai, India	T5	n	0.844525	0.2035	1
Sukumaran_2009, 2011	Tabes 3.4	Catla	Catla catla	CYPRINIDAE	CYPRINIFORMES	F/B	feed, tank	Mumbai, India	T6	n	0.826998	0.2022	1
Sukumaran_2009, 2011	Tabes 3.4	Catla	Catla catla	CYPRINIDAE	CYPRINIFORMES	F/B	feed, tank	Mumbai, India	T7	n	0.780514	0.1981	1
Sukumaran_2009, 2011	Tabes 3.4	Catla	Catla catla	CYPRINIDAE	CYPRINIFORMES	F/B	feed, tank	Mumbai, India	T8	n	0.813501	0.1989	1
Suloma_2013	Table 5	Nile Tilapia	Oreochromis niloticus	CICHLIDAE	PERCOIDEI	F/B	feed, tank	Egypt	0.0045	n	0.44	0.261	1
Suloma_2013	Table 5	Nile Tilapia	Oreochromis niloticus	CICHLIDAE	PERCOIDEI	F/B	feed, tank	Egypt	MBM0.56	n	0.47	0.254	1
Suloma_2013	Table 5	Nile Tilapia	Oreochromis niloticus	CICHLIDAE	PERCOIDEI	F/B	feed, tank	Egypt	MBM0.67	n	0.48	0.248	1
Suloma_2013	Table 5	Nile Tilapia	Oreochromis niloticus	CICHLIDAE	PERCOIDEI	F/B	feed, tank	Egypt	MBM0.78	n	0.54	0.249	1
Sumagaysay-Chavoso_2003	6_Czamanski	Milkfish	Chanos chanos	CHANIDAE	GONORYNCHIFORMES	M/B/F	feed, tank	Philippines		n	2.63		0
Talat_2005	Table 2	Yellowfin seabream	Acanthopagrus latus	SPARIDAE	PERCOIDEI	F/B/M		Karachi fish harbour, Pakistan		y	2.48		0
Talat_2005	Table 2	Arabian pupfish	Aphanius dispar	CYPRINODONTIDAE	CYPRINODONTIFORMES	F/B/M		Karachi fish harbour, Pakistan		y	4.39		0
Talat_2005	Table 2	Bangda	Caranx malabaricus	CARANGIDAE	PERCOIDEI			Karachi fish harbour, Pakistan		y	2.8		0
Talat_2005	Table 2		Caranx saxfaciatus	CARANGIDAE	PERCOIDEI			Karachi fish harbour, Pakistan		y	3.44		0
Talat_2005	Table 2	Dorab wolf-herring	Chirocentrus dorab	CHIROCENTRIDAE	CLUPEIFORMES	B/M		Karachi fish harbour, Pakistan		y	2.57		0
Talat_2005	Table 2	Karanteen seabream	Crenidens crenidens	SPARIDAE	PERCOIDEI	M		Karachi fish harbour, Pakistan		y	1.78		0
Talat_2005	Table 2	Karanteen seabream	Crenidens crenidens	SPARIDAE	PERCOIDEI	M		Karachi fish harbour, Pakistan		y	2.1		0
Talat_2005	Table 2	Phyasa, anchovy	Engraulis hamiltonii	ENGRAULIDAE	CLUPEIFORMES			Karachi fish harbour, Pakistan		y	2.05		0
Talat_2005	Table 2		Gerromorpha setifer	Gerridae	PERCOIDEI			Karachi fish harbour, Pakistan		y	2.87		0
Talat_2005	Table 2	Vacho gullo	Gobius microlepis	GOBIIDAE	GOBIOIDEI			Karachi fish harbour, Pakistan		y	1.86		0
Talat_2005	Table 2	Coromandel ilisha	Ilisha filigera	PRISTIGASTERIDAE	CLUPEIFORMES	F/B/M		Karachi fish harbour, Pakistan		y	2.88		0
Talat_2005	Table 2	Vathpatoboro	Johnius axillaris	SCIAENIDAE	PERCOIDEI			Karachi fish harbour, Pakistan		y	3.6		0
Talat_2005	Table 2	Sueeri	Johnius sina	SCIAENIDAE	PERCOIDEI			Karachi fish harbour, Pakistan		y	2.94		0
Talat_2005	Table 2	False trevally	Lactarius lactarius	LACTARIIDAE	PERCOIDEI	B/M		Karachi fish harbour, Pakistan		y	2.36		0
Talat_2005	Table 2	Shortnose ponyfish	Leiognathus brevirostris	LEIOGNATHIDAE	PERCOIDEI	B/M		Karachi fish harbour, Pakistan		y	2.77		0
Talat_2005	Table 2	Boi	Liza stronglocephalus	MUGILIDAE	MUGILIFORMES			Karachi fish harbour, Pakistan		y	2.95		0
Talat_2005	Table 2	Bloch's gizzard shad	Nematalosa nasus	CLUPEIDAE	CLUPEIFORMES	F/B/M		Karachi fish harbour, Pakistan		y	2.59		0
Talat_2005	Table 2	Mushka	Otolithus arenateus	SCIAENIDAE	PERCOIDEI			Karachi fish harbour, Pakistan		y	2.02		0
Talat_2005	Table 2		Pertica filamentosa	Gerridae	PERCOIDEI			Karachi fish harbour, Pakistan		y	2.58		0
Talat_2005	Table 2		Pomadasys spp	HAEMULIDAE	PERCOIDEI			Karachi fish harbour, Pakistan		y	3.14		0
Talat_2005	Table 2	Goldlined seabream	Rhabdosargus sarba	SPARIDAE	PERCOIDEI	M/B		Karachi fish harbour, Pakistan		y	2.71		0
Talat_2005	Table 2	Sharpfin barracuda	Sphyraena acutipinnis	SPHYRAENIDAE	OTHER PERCIFORMES	B/M		Karachi fish harbour, Pakistan		y	2.04		0
Talat_2005	Table 2	Jarbua terapon	Terapon jarbua	TERAPONTIDAE	PERCOIDEI	F/B/M		Karachi fish harbour, Pakistan		y	3.88		0
Tan_2009	Table 4	Gibel Carp	Carassius auratus var.gibelio	CYPRINIDAE	CYPRINIFORMES	F/B	feed, tank	China	Initial	n	0.49	0.2747	1
Tan_2009	Table 4	Gibel Carp	Carassius auratus var.gibelio	CYPRINIDAE	CYPRINIFORMES	F/B	feed, tank	China	starch 24%	n	0.46	0.288	1
Tan_2009	Table 4	Gibel Carp	Carassius auratus var.gibelio	CYPRINIDAE	CYPRINIFORMES	F/B	feed, tank	China	starch 28%	n	0.45	0.2837	1
Tan_2009	Table 4	Gibel Carp	Carassius auratus var.gibelio	CYPRINIDAE	CYPRINIFORMES	F/B	feed, tank	China	0.32	n	0.45	0.2843	1
Tan_2009	Table 4	Gibel Carp	Carassius auratus var.gibelio	CYPRINIDAE	CYPRINIFORMES	F/B	feed, tank	China	0.36	n	0.44	0.2741	1
Tan_2009	Table 4	Gibel Carp	Carassius auratus var.gibelio	CYPRINIDAE	CYPRINIFORMES	F/B	feed, tank	China	0.4	n	0.46	0.2807	1
Tan_2012	Table 4	Yellow catfish	Pelteobagrus fulvidraco	BAGRIDAE	SILURIFORMES	F	feed, tank	China	Mn_1	n	0.706	0.307	1
Tan_2012	Table 4	Yellow catfish	Pelteobagrus fulvidraco	BAGRIDAE	SILURIFORMES	F	feed, tank	China	Mn_2	n	0.696	0.307	1
Tan_2012	Table 4	Yellow catfish	Pelteobagrus fulvidraco	BAGRIDAE	SILURIFORMES	F	feed, tank	China	Mn_3	n	0.66	0.327	1
Tan_2012	Table 4	Yellow catfish	Pelteobagrus fulvidraco	BAGRIDAE	SILURIFORMES	F	feed, tank	China	Mn_4	n	0.644	0.327	1
Tan_2012	Table 4	Yellow catfish	Pelteobagrus fulvidraco	BAGRIDAE	SILURIFORMES	F	feed, tank	China	Mn_5	n	0.62	0.318	1
Tan_2012	Table 4	Yellow catfish	Pelteobagrus fulvidraco	BAGRIDAE	SILURIFORMES	F	feed, tank	China	Mn_6	n	0.612	0.316	1
Tang_2012	Table 4	Yellow catfish	Pelteobagrus fulvidraco	BAGRIDAE	SILURIFORMES	F	feed, tank	China	Initial	n	0.64	0.2305	1
Tang_2012	Table 4	Yellow catfish	Pelteobagrus fulvidraco	BAGRIDAE	SILURIFORMES	F	feed, tank	China	0.33	n	0.63	0.258	1
Tang_2012	Table 4	Yellow catfish	Pelteobagrus fulvidraco	BAGRIDAE	SILURIFORMES	F	feed, tank	China	0.56	n	0.66	0.2427	1
Tang_2012	Table 4	Yellow catfish	Pelteobagrus fulvidraco	BAGRIDAE	SILURIFORMES	F	feed, tank	China	0.81	n	0.71	0.2574	1
Tang_2012	Table 4	Yellow catfish	Pelteobagrus fulvidraco	BAGRIDAE	SILURIFORMES	F	feed, tank	China	1.15	n	0.81	0.2556	1
Tang_2012	Table 4	Yellow catfish	Pelteobagrus fulvidraco	BAGRIDAE	SILURIFORMES	F	feed, tank	China	1.31	n	0.8	0.2493	1
Tang_2012	Table 4	Yellow catfish	Pelteobagrus fulvidraco	BAGRIDAE	SILURIFORMES	F	feed, tank	China	1.57	n	0.81	0.2311	1
Tanner_2000	Table 1	Rock bass	Ambloplites rupestris	CENTRARCHIDAE	PERCOIDEI	F		Bark Bay Wisconsin	Lake Superior coastal wetland	y	2.68		0
Tanner_2000	Table 1	Brown bullhead	Ameiurus nebulosus	ICTALURIDAE	SILURIFORMES	F/B		Bark Bay Wisconsin	Lake Superior coastal wetland	y	2.57		0
Tanner_2000	Table 1	Longnose sucker	Catostomus catostomus	CATOSTOMIDAE	CYPRINIFORMES	F/B		Bark Bay Wisconsin	Lake Superior coastal wetland	y	2.28		0
Tanner_2000	Table 1	White sucker	Catostomus commersoni	CATOSTOMIDAE	CYPRINIFORMES	F/B		Bark Bay Wisconsin	Lake Superior coastal wetland	y	2.68		0
Tanner_2000	Table 1	Mottled sculpin	Cottus bairdi	COTTIDAE	SCORPAENIFORMES	F		Bark Bay Wisconsin	Lake Superior coastal wetland	y	2.68		0
Tanner_2000	Table 1	Brook stickleback	Culaea inconstans	GASTEROSTEIDAE	GASTEROSTEIFORMES	F		Bark Bay Wisconsin	Lake Superior coastal wetland	y	2.7		0
Tanner_2000	Table 1	Northern pike	Esox lucius	ESOCIDAE	ESOCIFORMES	F/B		Bark Bay Wisconsin	Lake Superior coastal wetland	y	2.13		0
Tanner_2000	Table 1	Johnny darter	Etheostoma nigrum	PERCIDAE	PERCOIDEI	F		Bark Bay Wisconsin	Lake Superior coastal wetland	y	2.35		0
Tanner_2000	Table 1	Ruffe	Gymnocephalus cernuus	PERCIDAE	PERCOIDEI	F/B		Bark Bay Wisconsin	Lake Superior coastal wetland	y	2.31		0
Tanner_2000	Table 1	Burbot	Lota lota	GADIDAE	GADIFORMES	F/B		Bark Bay Wisconsin	Lake Superior coastal wetland	y	1.91		0
Tanner_2000	Table 1	Silver redhorse	Moxostoma anisurum	CATOSTOMIDAE	CYPRINIFORMES	F		Bark Bay Wisconsin	Lake Superior coastal wetland	y	2.18		0
Tanner_2000	Table 1	Golden shiner	Notemigonus crysoleucas	CYPRINIDAE	CYPRINIFORMES	F/B		Bark Bay Wisconsin	Lake Superior coastal wetland	y	2.69		0
Tanner_2000	Table 1	Emerald shiner	Notropis atherinoides	CYPRINIDAE	CYPRINIFORMES	F		Bark Bay Wisconsin	Lake Superior coastal wetland	y	2.3		0
Tanner_2000	Table 1	Blacknose shiner	Notropis heterolepis	CYPRINIDAE	CYPRINIFORMES	F		Bark Bay Wisconsin	Lake Superior coastal wetland	y	2.54		0
Tanner_2000	Table 1	Spottail shiner	Notropis hudsonius	CYPRINIDAE	CYPRINIFORMES	F/B		Bark Bay Wisconsin	Lake Superior coastal wetland	y	2.51		0
Tanner_2000	Table 1	American yellow perch	Perca flavescens	PERCIDAE	PERCOIDEI	F/B		Bark Bay Wisconsin	Lake Superior coastal wetland	y	2.74		0
Tanner_2000	Table 1	Trout-perch	Percopsis omiscomaycus	PERCOPSIDAE	PERCOPSIFORMES	F		Bark Bay Wisconsin	Lake Superior coastal wetland	y	2.23		0
Tanner_2000	Table 1	Ninespine stickleback	Pungitius pungitius	GASTEROSTEIDAE	GASTEROSTEIFORMES	F/B/M		Bark Bay Wisconsin	Lake Superior coastal wetland	y	2.18		0
Tanner_2000	Table 1	Walleye	Sander vitreus	PERCIDAE	PERCOIDEI	F/B		Bark Bay Wisconsin	Lake Superior coastal wetland	y	2.68		0
Tanner_2000	Table 1	Central mudminnow	Umbra limi	UMBRIDAE	ESOCIFORMES	F		Bark Bay Wisconsin	Lake Superior coastal wetland	y	2.61		0
Tantikitti_2005	Table 4	Barramundi(=Giant seaperch)	Lates calcarifer	CENTROPOMIDAE	PERCOIDEI	F/B/M	feed, glass aquaria	Thailand	Initial fish	n	0.68	0.2158	1
Tantikitti_2005	Table 4	Barramundi(=Giant seaperch)	Lates calcarifer	CENTROPOMIDAE	PERCOIDEI	F/B/M	feed, glass aquaria	Thailand	control	n	0.99	0.3053	1
Tantikitti_2005	Table 4	Barramundi(=Giant seaperch)	Lates calcarifer	CENTROPOMIDAE	PERCOIDEI	F/B/M	feed, glass aquaria	Thailand	t_10	n	0.98	0.2968	1
Tantikitti_2005	Table 4	Barramundi(=Giant seaperch)	Lates calcarifer	CENTROPOMIDAE	PERCOIDEI	F/B/M	feed, glass aquaria	Thailand	t_20	n	0.96	0.2884	1
Tantikitti_2005	Table 4	Barramundi(=Giant seaperch)	Lates calcarifer	CENTROPOMIDAE	PERCOIDEI	F/B/M	feed, glass aquaria	Thailand	t_30	n	0.97	0.2844	1
Tantikitti_2005	Table 4	Barramundi(=Giant seaperch)	Lates calcarifer	CENTROPOMIDAE	PERCOIDEI	F/B/M	feed, glass aquaria	Thailand	t_40	n	1.06	0.2792	1
Tantikitti_2005	Table 4	Barramundi(=Giant seaperch)	Lates calcarifer	CENTROPOMIDAE	PERCOIDEI	F/B/M	feed, glass aquaria	Thailand	t_50	n	1.01	0.2712	1
Teskerdzic_1994	Table 4	Rainbow Trout	Oncorhynchus mykiss	SALMONIDAE	SALMONIFORMES	F/B/M	feed,tank	Croatia	HM	n	1.5564		0
Teskerdzic_1994	Table 4	Rainbow Trout	Oncorhynchus mykiss	SALMONIDAE	SALMONIFORMES	F/B/M	feed,tank	Croatia	UDC-L	n	1.4501		0
Teskerdzic_1994	Table 4	Rainbow Trout	Oncorhynchus mykiss	SALMONIDAE	SALMONIFORMES	F/B/M	feed,tank	Croatia	UDC-M	n	1.348		0
Teskerdzic_1994	Table 4	Rainbow Trout	Oncorhynchus mykiss	SALMONIDAE	SALMONIFORMES	F/B/M	feed,tank	Croatia	DP-L	n	1.3292		0
Teskerdzic_1994	Table 4	Rainbow Trout	Oncorhynchus mykiss	SALMONIDAE	SALMONIFORMES	F/B/M	feed,tank	Croatia	DP-M	n	1.5845		0
Teskerdzic_1994	Table 4	Rainbow Trout	Oncorhynchus mykiss	SALMONIDAE	SALMONIFORMES	F/B/M	feed,tank	Croatia	DP-H	n	1.4963		0
Teskerdzic_1994	Table 4	Rainbow Trout	Oncorhynchus mykiss	SALMONIDAE	SALMONIFORMES	F/B/M	feed,tank	Croatia	UDSC-L	n	1.546		0
Teskerdzic_1994	Table 4	Rainbow Trout	Oncorhynchus mykiss	SALMONIDAE	SALMONIFORMES	F/B/M	feed,tank	Croatia	UDSC-M	n	1.5221		0
Teskerdzic_1994	Table 4	Rainbow Trout	Oncorhynchus mykiss	SALMONIDAE	SALMONIFORMES	F/B/M	feed,tank	Croatia	UDSC-H	n	1.5115		0
Teskerdzic_1994	Table 4	Rainbow Trout	Oncorhynchus mykiss	SALMONIDAE	SALMONIFORMES	F/B/M	feed,tank	Croatia	t10	n	1.3427		0
Uyan_2006	Table 6	Flounder.Japanese/Bastard halibut/Oliver Flounder	Paralichthys olivaceus	PARALICHTHYIDAE	PLEURONECTIFORMES	M	feed,tank	Japan	Initial	n	0.4	0.223	1
Uyan_2006	Table 6	Flounder.Japanese/Bastard halibut/Oliver Flounder	Paralichthys olivaceus	PARALICHTHYIDAE	PLEURONECTIFORMES	M	feed,tank	Japan	Diet 1	n	0.4	0.256	1
Uyan_2006	Table 6	Flounder.Japanese/Bastard halibut/Oliver Flounder	Paralichthys olivaceus	PARALICHTHYIDAE	PLEURONECTIFORMES	M	feed,tank	Japan	Diet 2	n	0.5	0.252	1
Uyan_2006	Table 6	Flounder.Japanese/Bastard halibut/Oliver Flounder	Paralichthys olivaceus	PARALICHTHYIDAE	PLEURONECTIFORMES	M	feed,tank	Japan	Diet 3	n	0.5	0.259	1
Uyan_2006	Table 6	Flounder.Japanese/Bastard halibut/Oliver Flounder	Paralichthys olivaceus	PARALICHTHYIDAE	PLEURONECTIFORMES	M	feed,tank	Japan	Diet 4	n	0.5	0.25	1
Uyan_2006	Table 6	Flounder.Japanese/Bastard halibut/Oliver Flounder	Paralichthys olivaceus	PARALICHTHYIDAE	PLEURONECTIFORMES	M	feed,tank	Japan	Diet 5	n	0.5	0.248	1
Uyan_2006	Table 6	Flounder.Japanese/Bastard halibut/Oliver Flounder	Paralichthys olivaceus	PARALICHTHYIDAE	PLEURONECTIFORMES	M	feed,tank	Japan	Diet 6	n	0.5	0.253	1
Uyan_2006	Table 6	Flounder.Japanese/Bastard halibut/Oliver Flounder	Paralichthys olivaceus	PARALICHTHYIDAE	PLEURONECTIFORMES	M	feed,tank	Japan	Diet 7	n	0.5	0.246	1
Uyan_2007	Table 4	Flounder.Japanese/Bastard halibut/Oliver Flounder	Paralichthys olivaceus	PARALICHTHYIDAE	PLEURONECTIFORMES	M	feed,tank	Japan	P1.PL1	n	0.46	0.289	1
Uyan_2007	Table 4	Flounder.Japanese/Bastard halibut/Oliver Flounder	Paralichthys olivaceus	PARALICHTHYIDAE	PLEURONECTIFORMES	M	feed,tank	Japan	P1.PL2	n	0.49	0.287	1
Uyan_2007	Table 4	Flounder.Japanese/Bastard halibut/Oliver Flounder	Paralichthys olivaceus	PARALICHTHYIDAE	PLEURONECTIFORMES	M	feed,tank	Japan	P1.PL3	n	0.53	0.28	1
Uyan_2007	Table 4	Flounder.Japanese/Bastard halibut/Oliver Flounder	Paralichthys olivaceus	PARALICHTHYIDAE	PLEURONECTIFORMES	M	feed,tank	Japan	P2.PL1	n	0.89	0.268	1
Uyan_2007	Table 4	Flounder.Japanese/Bastard halibut/Oliver Flounder	Paralichthys olivaceus	PARALICHTHYIDAE	PLEURONECTIFORMES	M	feed,tank	Japan	P2.PL2	n	0.9	0.275	1
Uyan_2007	Table 4	Flounder.Japanese/Bastard halibut/Oliver Flounder	Paralichthys olivaceus	PARALICHTHYIDAE	PLEURONECTIFORMES	M	feed,tank	Japan	P2.PL3	n	0.9	0.271	1
Uyan_2007	Table 4	Flounder.Japanese/Bastard halibut/Oliver Flounder	Paralichthys olivaceus	PARALICHTHYIDAE	PLEURONECTIFORMES	M	feed,tank	Japan	P3.PL1	n	1.05	0.272	1
Uyan_2007	Table 4	Flounder.Japanese/Bastard halibut/Oliver Flounder	Paralichthys olivaceus	PARALICHTHYIDAE	PLEURONECTIFORMES	M	feed,tank	Japan	P3.PL2	n	1.23	0.277	1
Uyan_2007	Table 4	Flounder.Japanese/Bastard halibut/Oliver Flounder	Paralichthys olivaceus	PARALICHTHYIDAE	PLEURONECTIFORMES	M	feed,tank	Japan	P3.PL3	n	1.15	0.277	1
Van Weerd et al 1999	Table 4	African catfish	Clarias gariepinus	CLARIIDAE	SILURIFORMES	F	feed, tank	Netherlands	Initial	n	0.42	0.245	1
Van Weerd et al 1999	Table 4	African catfish	Clarias gariepinus	CLARIIDAE	SILURIFORMES	F	feed, tank	Netherlands	Diet A1	n	0.45	0.263	1
Van Weerd et al 1999	Table 4	African catfish	Clarias gariepinus	CLARIIDAE	SILURIFORMES	F	feed, tank	Netherlands	Diet A2	n	0.39	0.275	1
Van Weerd et al 1999	Table 4	African catfish	Clarias gariepinus	CLARIIDAE	SILURIFORMES	F	feed, tank	Netherlands	Diet A3	n	0.47	0.263	1
Van Weerd et al 1999	Table 4	African catfish	Clarias gariepinus	CLARIIDAE	SILURIFORMES	F	feed, tank	Netherlands	Diet A4	n	0.38	0.255	1
Van Weerd et al 1999	Table 4	African catfish	Clarias gariepinus	CLARIIDAE	SILURIFORMES	F	feed, tank	Netherlands	Diet A5	n	0.51	0.267	1
Van Weerd et al 1999	Table 4	African catfish	Clarias gariepinus	CLARIIDAE	SILURIFORMES	F	feed, tank	Netherlands	Initial	n	0.54	0.236	1
Van Weerd et al 1999	Table 4	African catfish	Clarias gariepinus	CLARIIDAE	SILURIFORMES	F	feed, tank	Netherlands	Diet A1	n	0.5	0.236	1
Van Weerd et al 1999	Table 4	African catfish	Clarias gariepinus	CLARIIDAE	SILURIFORMES	F	feed, tank	Netherlands	Diet A2	n	0.44	0.247	1
Van Weerd et al 1999	Table 4	African catfish	Clarias gariepinus	CLARIIDAE	SILURIFORMES	F	feed, tank	Netherlands	Diet A3	n	0.45	0.248	1
Van Weerd et al 1999	Table 4	African catfish	Clarias gariepinus	CLARIIDAE	SILURIFORMES	F	feed, tank	Netherlands	Diet A4	n	0.52	0.247	1
Van Weerd et al 1999	Table 4	African catfish	Clarias gariepinus	CLARIIDAE	SILURIFORMES	F	feed, tank	Netherlands	Diet A5	n	0.51	0.243	1
vanBussela_2013	Table 6	Turbot	Psetta maxima	SCOPHTHALMIDAE	PLEURONECTIFORMES	M	feed,tank	Germany	initial	n	0.64	0.23	1
vanBussela_2013	Table 6	Turbot	Psetta maxima	SCOPHTHALMIDAE	PLEURONECTIFORMES	M	feed,tank	Germany	Control 2	n	0.57	0.22	1
vanBussela_2013	Table 6	Turbot	Psetta maxima	SCOPHTHALMIDAE	PLEURONECTIFORMES	M	feed,tank	Germany	Low ortho-P 2	n	0.59	0.218	1
Vielma_2000	Table 5	Rainbow Trout	Oncorhynchus mykiss	SALMONIDAE	SALMONIFORMES	F/B/M	feed, net cage	Finland	FM0	n	0.343		1
Vielma_2000	Table 5	Rainbow Trout	Oncorhynchus mykiss	SALMONIDAE	SALMONIFORMES	F/B/M	feed, net cage	Finland	FM1	n	0.337		1
Vielma_2000	Table 5	Rainbow Trout	Oncorhynchus mykiss	SALMONIDAE	SALMONIFORMES	F/B/M	feed, net cage	Finland	SM0	n	0.328		1
Vielma_2000	Table 5	Rainbow Trout	Oncorhynchus mykiss	SALMONIDAE	SALMONIFORMES	F/B/M	feed, net cage	Finland	SM0	n	0.331		1
Vielma_2002	Table 6	European whitefish	Coregonus lavaretus	COREGONIDAE	SALMONIFORMES	F/B	feed, net cage	Finland	4.4	n	0.339		1
Vielma_2002	Table 6	European whitefish	Coregonus lavaretus	COREGONIDAE	SALMONIFORMES	F/B	feed, net cage	Finland	7.1	n	0.426		1
Vielma_2002	Table 6	European whitefish	Coregonus lavaretus	COREGONIDAE	SALMONIFORMES	F/B	feed, net cage	Finland	9.9	n	0.443		1
Vielma_2002	Table 6	European whitefish	Coregonus lavaretus	COREGONIDAE	SALMONIFORMES	F/B	feed, net cage	Finland	12.2	n	0.437		1
Vielma_2002	Table 6	European whitefish	Coregonus lavaretus	COREGONIDAE	SALMONIFORMES	F/B	feed, net cage	Finland	14.9	n	0.443		1
Wang_2017	Table 4	Taimen	Hucho taimen	SALMONIDAE	SALMONIFORMES	F/B	feed, tank	China	p0.22	n	0.48	0.2192	1
Wang_2017	Table 4	Taimen	Hucho taimen	SALMONIDAE	SALMONIFORMES	F/B	feed, tank	China	p0.4	n	0.49	0.2227	1
Wang_2017	Table 4	Taimen	Hucho taimen	SALMONIDAE	SALMONIFORMES	F/B	feed, tank	China	p0.55	n	0.53	0.2215	1
Wang_2017	Table 4	Taimen	Hucho taimen	SALMONIDAE	SALMONIFORMES	F/B	feed, tank	China	p0.74	n	0.52	0.2228	1
Wang_2017	Table 4	Taimen	Hucho taimen	SALMONIDAE	SALMONIFORMES	F/B	feed, tank	China	p0.9	n	0.53	0.2188	1
Watanabe_1980	Table 6	Chum(=Keta=Dog) salmon	Oncorhynchus keta	SALMONIDAE	SALMONIFORMES	F/B/M	feed, tank	Japan	Diet1	n	0.25		1
Watanabe_1980	Table 6	Chum(=Keta=Dog) salmon	Oncorhynchus keta	SALMONIDAE	SALMONIFORMES	F/B/M	feed, tank	Japan	Diet2	n	0.29		1
Watanabe_1980	Table 6	Chum(=Keta=Dog) salmon	Oncorhynchus keta	SALMONIDAE	SALMONIFORMES	F/B/M	feed, tank	Japan	Diet3	n	0.3		1
Watanabe_1980	Table 6	Chum(=Keta=Dog) salmon	Oncorhynchus keta	SALMONIDAE	SALMONIFORMES	F/B/M	feed, tank	Japan	Diet4	n	0.34		1
Watanabe_1980	Table 6	Chum(=Keta=Dog) salmon	Oncorhynchus keta	SALMONIDAE	SALMONIFORMES	F/B/M	feed, tank	Japan	Diet5	n	0.4		1
Watanabe_1980	Table 6	Chum(=Keta=Dog) salmon	Oncorhynchus keta	SALMONIDAE	SALMONIFORMES	F/B/M	feed, tank	Japan	Diet6	n	0.44		1
Watanabe_1980	Table 6	Chum(=Keta=Dog) salmon	Oncorhynchus keta	SALMONIDAE	SALMONIFORMES	F/B/M	feed, tank	Japan	Diet7	n	0.49		1
Watanabe_1980	Table 6	Chum(=Keta=Dog) salmon	Oncorhynchus keta	SALMONIDAE	SALMONIFORMES	F/B/M	feed, tank	Japan	Diet8	n	0.48		1
Wu_2015	Table 3	Pompano	Trachinotus ovatus	CARANGIDAE	PERCOIDEI	M/B	feed, pens	Shantou, China	Initial	n	0.74	0.265	1
Wu_2015	Table 3	Pompano	Trachinotus ovatus	CARANGIDAE	PERCOIDEI	M/B	feed, pens	Shantou, China	0.5 meals	n	0.76	0.259	1
Wu_2015	Table 3	Pompano	Trachinotus ovatus	CARANGIDAE	PERCOIDEI	M/B	feed, pens	Shantou, China	1 meals	n	0.64	0.268	1
Wu_2015	Table 3	Pompano	Trachinotus ovatus	CARANGIDAE	PERCOIDEI	M/B	feed, pens	Shantou, China	2 meals	n	0.65	0.289	1
Wu_2015	Table 3	Pompano	Trachinotus ovatus	CARANGIDAE	PERCOIDEI	M/B	feed, pens	Shantou, China	3 meals	n	0.66	0.292	1
Wu_2015	Table 3	Pompano	Trachinotus ovatus	CARANGIDAE	PERCOIDEI	M/B	feed, pens	Shantou, China	4 meals	n	0.66	0.314	1
Wu_2015	Table 3	Pompano	Trachinotus ovatus	CARANGIDAE	PERCOIDEI	M/B	feed, pens	Shantou, China	Raw fish	n	0.62	0.274	1
Xie_2011	Table 3	Jian Carp	Cyprinus carpio var.Jian	CYPRINIDAE	CYPRINIFORMES	F/B	feed	China	1.7	n	0.351	0.318	1
Xie_2011	Table 3	Jian Carp	Cyprinus carpio var.Jian	CYPRINIDAE	CYPRINIFORMES	F/B	feed	China	3.6	n	0.425	0.299	1
Xie_2011	Table 3	Jian Carp	Cyprinus carpio var.Jian	CYPRINIDAE	CYPRINIFORMES	F/B	feed	China	5.5	n	0.46	0.269	1
Xie_2011	Table 3	Jian Carp	Cyprinus carpio var.Jian	CYPRINIDAE	CYPRINIFORMES	F/B	feed	China	7.3	n	0.469	0.268	1
Xie_2011	Table 3	Jian Carp	Cyprinus carpio var.Jian	CYPRINIDAE	CYPRINIFORMES	F/B	feed	China	9.2	n	0.477	0.267	1
Xie_2011	Table 3	Jian Carp	Cyprinus carpio var.Jian	CYPRINIDAE	CYPRINIFORMES	F/B	feed	China	11	n	0.478	0.266	1
Xu_2011	Figure 2	Siberian sturgeon	Acipenser baerii	ACIPENSERIDAE	ACIPENSERIFORMES	F/B	feed, tank	China	P1	n	0.209694		1
Xu_2011	Figure 2	Siberian sturgeon	Acipenser baerii	ACIPENSERIDAE	ACIPENSERIFORMES	F/B	feed, tank	China	P2	n	0.279337		1
Xu_2011	Figure 2	Siberian sturgeon	Acipenser baerii	ACIPENSERIDAE	ACIPENSERIFORMES	F/B	feed, tank	China	P3	n	0.279082		1
Xu_2011	Figure 2	Siberian sturgeon	Acipenser baerii	ACIPENSERIDAE	ACIPENSERIFORMES	F/B	feed, tank	China	P4	n	0.328571		1
Xu_2011	Figure 2	Siberian sturgeon	Acipenser baerii	ACIPENSERIDAE	ACIPENSERIFORMES	F/B	feed, tank	China	P5	n	0.369388		1
Xu_2011	Figure 2	Siberian sturgeon	Acipenser baerii	ACIPENSERIDAE	ACIPENSERIFORMES	F/B	feed, tank	China	P6	n	0.378571		1
Xu_2011	Figure 2	Siberian sturgeon	Acipenser baerii	ACIPENSERIDAE	ACIPENSERIFORMES	F/B	feed, tank	China	P7	n	0.409184		1
Xu_2011	Figure 2	Siberian sturgeon	Acipenser baerii	ACIPENSERIDAE	ACIPENSERIFORMES	F/B	feed, tank	China	P8	n	0.418878		1
Xu_2011	Figure 2	Siberian sturgeon	Acipenser baerii	ACIPENSERIDAE	ACIPENSERIFORMES	F/B	feed, tank	China	P9	n	0.419133		1
Xue_2012	Table 4	Siberian sturgeon	Acipenser baerii	ACIPENSERIDAE	ACIPENSERIFORMES	F/B	feed, tank	China	HC	n	0.46	0.253	1
Xue_2012	Table 4	Siberian sturgeon	Acipenser baerii	ACIPENSERIDAE	ACIPENSERIFORMES	F/B	feed, tank	China	HAPB75	n	0.43	0.243	1
Xue_2012	Table 4	Siberian sturgeon	Acipenser baerii	ACIPENSERIDAE	ACIPENSERIFORMES	F/B	feed, tank	China	HAPB100	n	0.46	0.238	1
Xue_2012	Table 4	Siberian sturgeon	Acipenser baerii	ACIPENSERIDAE	ACIPENSERIFORMES	F/B	feed, tank	China	LC	n	0.44	0.247	1
Xue_2012	Table 4	Siberian sturgeon	Acipenser baerii	ACIPENSERIDAE	ACIPENSERIFORMES	F/B	feed, tank	China	LAPB75	n	0.48	0.231	1
Xue_2012	Table 4	Siberian sturgeon	Acipenser baerii	ACIPENSERIDAE	ACIPENSERIFORMES	F/B	feed, tank	China	LAPB100	n	0.43	0.24	1
Yang_2006	Table 6	Silver perch	Bidyanus bidyanus	TERAPONTIDAE	PERCOIDEI	F/M	feed, aquarium	Taiwan, China	0.24	n	0.437932	0.3213	1
Yang_2006	Table 6	Silver perch	Bidyanus bidyanus	TERAPONTIDAE	PERCOIDEI	F/M	feed, aquarium	Taiwan, China	0.36	n	0.468479	0.3222	1
Yang_2006	Table 6	Silver perch	Bidyanus bidyanus	TERAPONTIDAE	PERCOIDEI	F/M	feed, aquarium	Taiwan, China	0.48	n	0.524488	0.3109	1
Yang_2006	Table 6	Silver perch	Bidyanus bidyanus	TERAPONTIDAE	PERCOIDEI	F/M	feed, aquarium	Taiwan, China	0.6	n	0.639513	0.3188	1
Yang_2006	Table 6	Silver perch	Bidyanus bidyanus	TERAPONTIDAE	PERCOIDEI	F/M	feed, aquarium	Taiwan, China	0.72	n	0.660984	0.3187	1
Yang_2006	Table 6	Silver perch	Bidyanus bidyanus	TERAPONTIDAE	PERCOIDEI	F/M	feed, aquarium	Taiwan, China	0.84	n	0.6421	0.3174	1
Yang_2006	Table 6	Silver perch	Bidyanus bidyanus	TERAPONTIDAE	PERCOIDEI	F/M	feed, aquarium	Taiwan, China	0.96	n	0.650051	0.3151	1
Yang_2006	Table 6	Silver perch	Bidyanus bidyanus	TERAPONTIDAE	PERCOIDEI	F/M	feed, aquarium	Taiwan, China	1.08	n	0.646268	0.3076	1
Yao_2014	Table 3	Nile Tilapia	Oreochromis niloticu	CICHLIDAE	PERCOIDEI	F/B	feed, tank	China	D0	n	0.44	0.3076	1
Yao_2014	Table 3	Nile Tilapia	Oreochromis niloticu	CICHLIDAE	PERCOIDEI	F/B	feed, tank	China	D1	n	0.47	0.3005	1
Yao_2014	Table 3	Nile Tilapia	Oreochromis niloticu	CICHLIDAE	PERCOIDEI	F/B	feed, tank	China	D2	n	0.48	0.3074	1
Yao_2014	Table 3	Nile Tilapia	Oreochromis niloticu	CICHLIDAE	PERCOIDEI	F/B	feed, tank	China	D3	n	0.51	0.3148	1
Yao_2014	Table 3	Nile Tilapia	Oreochromis niloticu	CICHLIDAE	PERCOIDEI	F/B	feed, tank	China	D4	n	0.53	0.3022	1
Yao_2014	Table 3	Nile Tilapia	Oreochromis niloticu	CICHLIDAE	PERCOIDEI	F/B	feed, tank	China	D5	n	0.52	0.314	1
Ye_2009	Table 5	Orange-spotted grouper	Epinephelus coioides	SERRANIDAE	PERCOIDEI	M/B	feed, tank	China	Initial	n	1.02		1
Ye_2009	Table 5	Orange-spotted grouper	Epinephelus coioides	SERRANIDAE	PERCOIDEI	M/B	feed, tank	China	Mn0	n	0.97		1
Ye_2009	Table 5	Orange-spotted grouper	Epinephelus coioides	SERRANIDAE	PERCOIDEI	M/B	feed, tank	China	Mn50	n	0.94		1
Ye_2009	Table 5	Orange-spotted grouper	Epinephelus coioides	SERRANIDAE	PERCOIDEI	M/B	feed, tank	China	Mn10	n	0.93		1
Ye_2009	Table 5	Orange-spotted grouper	Epinephelus coioides	SERRANIDAE	PERCOIDEI	M/B	feed, tank	China	Mn15	n	1.01		1
Ye_2009	Table 5	Orange-spotted grouper	Epinephelus coioides	SERRANIDAE	PERCOIDEI	M/B	feed, tank	China	Mn20	n	0.94		1
Ye_2009	Table 5	Orange-spotted grouper	Epinephelus coioides	SERRANIDAE	PERCOIDEI	M/B	feed, tank	China	Mn50	n	0.92		1
Ye_2009	Table 5	Orange-spotted grouper	Epinephelus coioides	SERRANIDAE	PERCOIDEI	M/B	feed, tank	China	Mn1000	n	0.89		1
Yu_2013	Table 3	Walking Catfish	Clarias batrachus	CLARIIDAE	SILURIFORMES	F/B	feed, cage	China	D1	n	0.65	0.2636	1
Yu_2013	Table 3	Walking Catfish	Clarias batrachus	CLARIIDAE	SILURIFORMES	F/B	feed, cage	China	D2	n	0.73	0.2595	1
Yu_2013	Table 3	Walking Catfish	Clarias batrachus	CLARIIDAE	SILURIFORMES	F/B	feed, cage	China	D3	n	0.78	0.2618	1
Yu_2013	Table 3	Walking Catfish	Clarias batrachus	CLARIIDAE	SILURIFORMES	F/B	feed, cage	China	D4	n	0.87	0.2606	1
Yu_2013	Table 3	Walking Catfish	Clarias batrachus	CLARIIDAE	SILURIFORMES	F/B	feed, cage	China	D5	n	0.89	0.2569	1
Yu_2013	Table 3	Walking Catfish	Clarias batrachus	CLARIIDAE	SILURIFORMES	F/B	feed, cage	China	D6	n	0.88	0.2533	1
Yuan_2011	Table 3	Chinese sucker	Myxocyprinus asiaticus	CATOSTOMIDAE	CYPRINIFORMES	F	feed, tank	China	P1	n	0.39		1
Yuan_2011	Table 3	Chinese sucker	Myxocyprinus asiaticus	CATOSTOMIDAE	CYPRINIFORMES	F	feed, tank	China	P2	n	0.49		1
Yuan_2011	Table 3	Chinese sucker	Myxocyprinus asiaticus	CATOSTOMIDAE	CYPRINIFORMES	F	feed, tank	China	P3	n	0.55		1
Yuan_2011	Table 3	Chinese sucker	Myxocyprinus asiaticus	CATOSTOMIDAE	CYPRINIFORMES	F	feed, tank	China	P4	n	0.58		1
Yuan_2011	Table 3	Chinese sucker	Myxocyprinus asiaticus	CATOSTOMIDAE	CYPRINIFORMES	F	feed, tank	China	P5	n	0.53		1
Zhang et al., 2006	Table 5	Gibel Carp	Carassius auratus var.gibelio	CYPRINIDAE	CYPRINIFORMES	F/B			Initial	n	0.64	0.2586	1
Zhang et al., 2006	Table 5	Gibel Carp	Carassius auratus var.gibelio	CYPRINIDAE	CYPRINIFORMES	F/B			control	n	0.63	0.2857	1
Zhang et al., 2006	Table 5	Gibel Carp	Carassius auratus var.gibelio	CYPRINIDAE	CYPRINIFORMES	F/B			MBM20	n	0.65	0.2899	1
Zhang et al., 2006	Table 5	Gibel Carp	Carassius auratus var.gibelio	CYPRINIDAE	CYPRINIFORMES	F/B			MBM40	n	0.65	0.2906	1
Zhang et al., 2006	Table 5	Gibel Carp	Carassius auratus var.gibelio	CYPRINIDAE	CYPRINIFORMES	F/B			MBM60	n	0.63	0.2892	1
Zhang et al., 2006	Table 5	Gibel Carp	Carassius auratus var.gibelio	CYPRINIDAE	CYPRINIFORMES	F/B			MBM80	n	0.65	0.2879	1
Zhang et al., 2006	Table 5	Gibel Carp	Carassius auratus var.gibelio	CYPRINIDAE	CYPRINIFORMES	F/B			MBM100	n	0.63	0.2908	1
Zhang_2006	Table 3	Japanese seabass	Lateolabrax japonicus	PERCICHTHYIDAE	PERCOIDEI	F/B/M	feed, sea cage	China	Diet1	n	0.288	0.284	1
Zhang_2006	Table 3	Japanese seabass	Lateolabrax japonicus	PERCICHTHYIDAE	PERCOIDEI	F/B/M	feed, sea cage	China	Diet2	n	0.35	0.268	1
Zhang_2006	Table 3	Japanese seabass	Lateolabrax japonicus	PERCICHTHYIDAE	PERCOIDEI	F/B/M	feed, sea cage	China	Diet3	n	0.389	0.293	1
Zhang_2006	Table 3	Japanese seabass	Lateolabrax japonicus	PERCICHTHYIDAE	PERCOIDEI	F/B/M	feed, sea cage	China	Diet4	n	0.432	0.273	1
Zhang_2006	Table 3	Japanese seabass	Lateolabrax japonicus	PERCICHTHYIDAE	PERCOIDEI	F/B/M	feed, sea cage	China	Diet5	n	0.427	0.283	1
Zhang_2012	Table 9	Rainbow Trout	Oncorhynchus mykiss	SALMONIDAE	SALMONIFORMES	F/B/M	feed, tank	China	Initial	n	0.456		1
Zhang_2012	Table 9	Rainbow Trout	Oncorhynchus mykiss	SALMONIDAE	SALMONIFORMES	F/B/M	feed, tank	China	PPC	n	0.344	0.32	1
Zhang_2012	Table 9	Rainbow Trout	Oncorhynchus mykiss	SALMONIDAE	SALMONIFORMES	F/B/M	feed, tank	China	CPC	n	0.417	0.315	1
Zhang_2012	Table 9	Rainbow Trout	Oncorhynchus mykiss	SALMONIDAE	SALMONIFORMES	F/B/M	feed, tank	China	SPC	n	0.346	0.309	1
Zhang_2012	Table 9	Rainbow Trout	Oncorhynchus mykiss	SALMONIDAE	SALMONIFORMES	F/B/M	feed, tank	China	P+C	n	0.385	0.311	1
Zhang_2012	Table 9	Rainbow Trout	Oncorhynchus mykiss	SALMONIDAE	SALMONIFORMES	F/B/M	feed, tank	China	P+S	n	0.345	0.315	1
Zhang_2012	Table 9	Rainbow Trout	Oncorhynchus mykiss	SALMONIDAE	SALMONIFORMES	F/B/M	feed, tank	China	C+S	n	0.39	0.311	1
Zhang_2012	Table 9	Rainbow Trout	Oncorhynchus mykiss	SALMONIDAE	SALMONIFORMES	F/B/M	feed, tank	China	P+C+S	n	0.371	0.324	1
Zhang_2012	Table 9	Rainbow Trout	Oncorhynchus mykiss	SALMONIDAE	SALMONIFORMES	F/B/M	feed, tank	China	FM	n	0.401	0.311	1
Zhang_2016	Table 4	Large yellow croaker	Larimichthys croceus	SCIAENIDAE	PERCOIDEI	M/B	feed, sea cage	China	FM	n	0.388905	0.2357	1
Zhang_2016	Table 4	Large yellow croaker	Larimichthys croceus	SCIAENIDAE	PERCOIDEI	M/B	feed, sea cage	China	SBM	n	0.276949	0.2423	1
Zhang_2016	Table 4	Large yellow croaker	Larimichthys croceus	SCIAENIDAE	PERCOIDEI	M/B	feed, sea cage	China	CA_0.4	n	0.295173	0.2392	1
Zhang_2016	Table 4	Large yellow croaker	Larimichthys croceus	SCIAENIDAE	PERCOIDEI	M/B	feed, sea cage	China	CA_0.8	n	0.29967	0.2343	1
Zhang_2016	Table 4	Large yellow croaker	Larimichthys croceus	SCIAENIDAE	PERCOIDEI	M/B	feed, sea cage	China	CA_1.6	n	0.330176	0.2345	1
Zhang_2016	Table 4	Large yellow croaker	Larimichthys croceus	SCIAENIDAE	PERCOIDEI	M/B	feed, sea cage	China	CA_3	n	0.330786	0.2351	1
Zhou_2011	Table 5	Cobia	Rachycentron canadum	RACHYCENTRIDAE	PERCOIDEI	M/B	feed, sea cage	China	PBM0	n	1.14	0.2953	1
Zhou_2011	Table 5	Cobia	Rachycentron canadum	RACHYCENTRIDAE	PERCOIDEI	M/B	feed, sea cage	China	PBM15	n	1.07	0.2997	1
Zhou_2011	Table 5	Cobia	Rachycentron canadum	RACHYCENTRIDAE	PERCOIDEI	M/B	feed, sea cage	China	PBM30	n	1.1	0.2917	1
Zhou_2011	Table 5	Cobia	Rachycentron canadum	RACHYCENTRIDAE	PERCOIDEI	M/B	feed, sea cage	China	PBM45	n	1.07	0.3001	1
Zhou_2011	Table 5	Cobia	Rachycentron canadum	RACHYCENTRIDAE	PERCOIDEI	M/B	feed, sea cage	China	PBM60	n	1.09	0.2968	1
Zhu et al., 2014	Table 3	Pacific White Shrimp	Litopenaeus vannamei		NATANTIA	M	feed, pond	Guangdong, China	S0	n	1.86		0
Zhu et al., 2014	Table 3	Pacific White Shrimp	Litopenaeus vannamei		NATANTIA	M	feed, pond	Guangdong, China	S1	n	1.85		0
Zhu et al., 2014	Table 3	Pacific White Shrimp	Litopenaeus vannamei		NATANTIA	M	feed, pond	Guangdong, China	S2	n	1.92		0
Zhu et al., 2014	Table 3	Pacific White Shrimp	Litopenaeus vannamei		NATANTIA	M	feed, pond	Guangdong, China	S3	n	1.87		0
Zhu_2015	Table 4	Yellow catfish	Pelteobagrus fulvidraco	BAGRIDAE	SILURIFORMES	F	feed, sea cage	China	phy0_ca0_vd1	n	0.42217	0.163	1
Zhu_2015	Table 4	Yellow catfish	Pelteobagrus fulvidraco	BAGRIDAE	SILURIFORMES	F	feed, sea cage	China	phy0_ca0_vd2	n	0.5428	0.184	1
Zhu_2015	Table 4	Yellow catfish	Pelteobagrus fulvidraco	BAGRIDAE	SILURIFORMES	F	feed, sea cage	China	phy0_ca1_vd1	n	0.477	0.18	1
Zhu_2015	Table 4	Yellow catfish	Pelteobagrus fulvidraco	BAGRIDAE	SILURIFORMES	F	feed, sea cage	China	phy0_ca1_vd2	n	0.4777	0.17	1
Zhu_2015	Table 4	Yellow catfish	Pelteobagrus fulvidraco	BAGRIDAE	SILURIFORMES	F	feed, sea cage	China	phy1_ca0_vd1	n	0.49933	0.167	1
Zhu_2015	Table 4	Yellow catfish	Pelteobagrus fulvidraco	BAGRIDAE	SILURIFORMES	F	feed, sea cage	China	phy1_ca0_vd2	n	0.50184	0.164	1
Zhu_2015	Table 4	Yellow catfish	Pelteobagrus fulvidraco	BAGRIDAE	SILURIFORMES	F	feed, sea cage	China	phy1_ca1_vd1	n	0.4676	0.167	1
Zhu_2015	Table 4	Yellow catfish	Pelteobagrus fulvidraco	BAGRIDAE	SILURIFORMES	F	feed, sea cage	China	phy1_ca1_vd2	n	0.49552	0.163	1

## Sheet: reference
Wild Fish
Arnott DL, Vanni MJ (1996) Nitrogen and phosphorus recycling by the zebra mussel (Dreissena polymorpha) in the western basin of Lake Erie. Canadian Journal of Fisheries and Aquatic Sciences, 53, 646-659.
Bechtel PJ, Morey A, Oliveira ACM, Wu TH, Plante S, Bower CK (2010) CHEMICAL AND NUTRITIONAL PROPERTIES OF PACIFIC OCEAN PERCH (SEBASTES ALUTUS) WHOLE FISH AND BY-PRODUCTS. Journal of Food Processing and Preservation, 34, 55-72.
Boros G, Jyvasjarvi J, Takacs P, Mozsar A, Tatrai I, Sondergaard M, Jones RI (2012) Between-lake variation in the elemental composition of roach (Rutilus rutilus L.). Aquatic Ecology, 46, 385-394.
Capps KA, Flecker AS (2013) Invasive Fishes Generate Biogeochemical Hotspots in a Nutrient-Limited System. Plos One, 8.
Christian AD, Crump BG, Berg DJ (2008) Nutrient release and ecological stoichiometry of freshwater mussels (Mollusca : Unionidae) in 2 small, regionally distinct streams. Journal of the North American Benthological Society, 27, 440-450.
Czamanski M, Nugraha A, Pondaven P et al. (2011) Carbon, nitrogen and phosphorus elemental stoichiometry in aquacultured and wild-caught fish and consequences for pelagic nutrient dynamics. Marine Biology, 158, 2847-2862.
Dantas MC, Attayde JL (2007) Nitrogen and phosphorus content of some temperate and tropical freshwater fishes. Journal of Fish Biology, 70, 100-108.
Davis JA, Boyd CE (1978) CONCENTRATIONS OF SELECTED ELEMENTS AND ASH IN BLUEGILL(LEPOMIS-MACROCHIRUS) AND CERTAIN OTHER FRESHWATER FISH. Transactions of the American Fisheries Society, 107, 862-867.
Diniz GS, Barbarino E, Oiano-Neto J, Pacheco S, Lourenco SO (2014) Proximate composition of marine invertebrates from tropical coastal waters, with emphasis on the relationship between nitrogen and protein contents. Latin American Journal of Aquatic Research, 42, 332-352.
Durston DJ, El-Sabaawi RW (2017) Bony traits and genetics drive intraspecific variation in vertebrate elemental composition. Functional Ecology, 31, 2128-2137.
Ebel JD, Leroux SJ, Robertson MJ, Dempson JB (2015) Ontogenetic differences in Atlantic salmon phosphorus concentration and its implications for cross ecosystem fluxes. Ecosphere, 6.
Ebel JD, Leroux SJ, Robertson MJ, Dempson JB (2016) Whole body-element composition of Atlantic salmon Salmo salar influenced by migration direction and life stage in three distinct populations. Journal of Fish Biology, 89, 2365-2374.
Garcia-Romero J, Gines R, Vargas R, Izquierdo M, Robaina L (2014) Marine and freshwater crab meals in diets for red porgy (Pagrus pagrus): Digestibility, ammonia-N excretion, phosphorous and calcium retention. Aquaculture, 428, 158-165.
Goedkoop W, Naddafi R, Grandin U (2011) Retention of N and P by zebra mussels (Dreissena polymorpha Pallas) and its quantitative role in the nutrient budget of eutrophic Lake Ekoln, Sweden. Biological Invasions, 13, 1077-1086.
Goodyear CP, Boyd CE (1972) ELEMENTAL COMPOSITION OF LARGEMOUTH BASS (MICROPTERUS-SALMOIDES). Transactions of the American Fisheries Society, 101, 545-&.
Hagerthey SE, Cook MI, Mac Kobza R, Newman S, Bellinger BJ (2014) Aquatic faunal responses to an induced regime shift in the phosphorus-impacted Everglades. Freshwater Biology, 59, 1389-1405.
Hendrixson HA, Sterner RW, Kay AD (2007) Elemental stoichiometry of freshwater fishes in relation to phylogeny, allometry and ecology. Journal of Fish Biology, 70, 121-140.
Higgins KA, Vanni MJ, Gonzalez MJ (2006) Detritivory and the stoichiometry of nutrient cycling by a dominant fish species in lakes of varying productivity. Oikos, 114, 419-430.
Hjerne O, Hansson S (2002) The role of fish and fisheries in Baltic Sea nutrient dynamics. Limnology and Oceanography, 47, 1023-1032.
Hood JM, Vanni MJ, Flecker AS (2005) Nutrient recycling by two phosphorus-rich grazing catfish: the potential for phosphorus-limitation of fish growth. Oecologia, 146, 247-257.
Huang L, Wu Y, Wan RJ, Zhang J (2012) Carbon, nitrogen and phosphorus stoichiometry in Japanese anchovy (Engraulis japonicus) from the Huanghai Sea, China. Acta Oceanologica Sinica, 31, 154-160.
Krolak E, Zdanowski B (2007) Phosphorus and calcium in the mussels Sinanodonta woodiana (Lea) and Dreissena polymorpha (Pall.) in the Konin lakes.
Kuenzler EJ (1961) PHOSPHORUS BUDGET OF A MUSSEL POPULATION. Limnology and Oceanography, 6, 400-415.
Leal MC, Best RJ, Durston D, El-Sabaawi RW, Matthews B (2017) Stoichiometric traits of stickleback: Effects of genetic background, rearing environment, and ontogeny. Ecology and Evolution, 7, 2617-2625.
Montana CG, Schalk CM (2018) Correlates of elemental-isotopic composition of stream fishes: the importance of land-use, species identity and body size. Journal of Fish Biology, 92, 944-960.
Motoe K, Ooizumi T, Kawasaki K (2000) Changes in mineral contents of firefly squid Watasenia scintillans along with the growth. Journal of the Japanese Society for Food Science and Technology-Nippon Shokuhin Kagaku Kogaku Kaishi, 47, 168-172.
Nalepa TF, Gardner WS, Malczyk JM (1991) PHOSPHORUS CYCLING BY MUSSELS (UNIONIDAE, BIVALVIA) IN LAKE ST-CLAIR. Hydrobiologia, 219, 239-250.
Ozersky T, Evans DO, Ginn BK (2015) Invasive mussels modify the cycling, storage and distribution of nutrients and carbon in a large lake. Freshwater Biology, 60, 827-843.
Penczak Phosphorus, nitrogen, and carbon cycling by fish populations in two small lowland rivers in Poland.
Pennuto CM, Howell ET, Lewis TW, Makarewicz JC (2012) Dreissena population status in nearshore Lake Ontario. Journal of Great Lakes Research, 38, 161-170.
Pilati A, Vanni MJ (2007) Ontogeny, diet shifts, and nutrient stoichiometry in fish. Oikos, 116, 1663-1674.
Santos TMD, Terra BD, Zandona E, Santaella ST, Rezende CF (2016) Phosphorus body content in an herbivorous fish in environments with different trophic state. Journal of Limnology, 75, 439-444.
Schreckenbach K, Knosche R, Ebert K (2001) Nutrient and energy content of freshwater fishes. Journal of Applied Ichthyology, 17, 142-144.
Shakir S, Munshi AB, Qadri RB (1995) STUDIES ON MINERAL-CONTENT IN SEA SQUID SPECIES FROM PAKISTAN COASTAL WATERS. Journal of the Chemical Society of Pakistan, 17, 31-34.
Smaal AC, Vonck A (1997) Seasonal variation in C, N and P budgets and tissue composition of the mussel Mytilus edulis. Marine Ecology Progress Series, 153, 167-179.
Snyder MN, Small GE, Pringle CM (2015) Diet-switching by omnivorous freshwater shrimp diminishes differences in nutrient recycling rates and body stoichiometry across a food quality gradient. Freshwater Biology, 60, 526-536.
Sterner RW, George NB (2000) Carbon, nitrogen, and phosphorus stoichiometry of cyprinid fishes. Ecology, 81, 127-140.
Talat R, Azmat R, Akhter Y (2015) Nutritive Evaluation of Edible Trash Fish: I Analysis of Mineral Composition of Trash Fishes and Their Utilization. International Journal of Zoological Research, 1, 66-69.
Tanner DK, Brazner JC, Brady VJ (2000) Factors influencing carbon, nitrogen, and phosphorus content of fish from a Lake Superior coastal wetland. Canadian Journal of Fisheries and Aquatic Sciences, 57, 1243-1251.
Raised fish (Aquaculture)
Albrektsen S, Hope B, Aksnes A (2009) Phosphorous (P) deficiency due to low P availability in fishmeal produced from blue whiting (Micromesistius poutassou) in feed for under-yearling Atlantic salmon (Salmo salar) smolt. Aquaculture, 296, 318-328.
Asgard T, Shearer KD (1997) Dietary phosphorus requirement of juvenile Atlantic salmon, Salmo salar L. Aquaculture Nutrition, 3, 17-23.
Azevedo PA, Cho CY, Leeson S, Bureau DP (1998) Effects of feeding level and water temperature on growth, nutrient and energy utilization and waste outputs of rainbow trout (Oncorhynchus mykiss). Aquatic Living Resources, 11, 227-238.
Barrias C, Oliva-Teles A (2000) The use of locally produced fish meal and other dietary manipulations in practical diets for rainbow trout Oncorhynchus mykiss (Walbaum). Aquaculture Research, 31, 213-218.
Baruah K, Sahu NP, Pal AK, Debnath D, Yengkokpam S, Mukherjee SC (2007) Interactions of dietary microbial phytase, citric acid and crude protein level on mineral utilization by rohu, Labeo rohita (Hamilton), juveniles. Journal of the World Aquaculture Society, 38, 238-249.
Biswas A, Biswas BK, Ito J, Takaoka O, Yagi N, Itoh S, Takii K (2011) Soybean meal can partially replace enzyme-treated fish meal in the diet of juvenile Pacific bluefin tuna Thunnus orientalis. Fisheries Science, 77, 615-621.
Borlongan IG, Satoh S (2001) Dietary phosphorus requirement of juvenile milkfish, Chanos chanos (Forsskal). Aquaculture Research, 32, 26-32.
Boyd CE, Corpron K, Bernard E, Puan PS (2006) Estimates of bottom soil and effluent load of phosphorus at a semi-intensive marine shrimp farm. Journal of the World Aquaculture Society, 37, 41-47.
Boyd CE, Green BW (1998) Dry matter, ash, and elemental composition of pond-cultured tilapia Oreochromis aureus and O-niloticus. Journal of the World Aquaculture Society, 29, 125-128.
Braga WF, Araujo JG, Martins GP, Oliveira SL, Guimaraes IG (2016) Dietary total phosphorus supplementation in goldfish diets. Latin American Journal of Aquatic Research, 44, 129-136.
Brown ML, Jaramillo F, Gatlin DM (1993) DIETARY PHOSPHORUS REQUIREMENT OF JUVENILE SUNSHINE BASS, MORONE-CHRYSOPS FEMALE X MORONE-SAXATILIS MALE. Aquaculture, 113, 355-363.
Bureau DP, Cho CY (1999) Phosphorus utilization by rainbow trout (Oncorhynchus mykiss): estimation of dissolved phosphorus waste output. Aquaculture, 179, 127-140.
Cai CF, Gu XH, Huang HZ, Dai XY, Ye YT, Shi CJ (2012) Water quality, nutrient budget, and pollutant loads in Chinese mitten crab (Eriocheir sinensis) farms around East Taihu Lake. Chinese Journal of Oceanology and Limnology, 30, 29-36.
Cain KD, Garling DL (1995) PRETREATMENT OF SOYBEAN-MEAL WITH PHYTASE FOR SALMONID DIETS TO REDUCE PHOSPHORUS CONCENTRATIONS IN HATCHERY EFFLUENTS. Progressive Fish-Culturist, 57, 114-119.
Carter CG, Sajjadi M (2011) Low fishmeal diets for Atlantic salmon, Salmo salar L., using soy protein concentrate treated with graded levels of phytase. Aquaculture International, 19, 431-444.
Cerozi BD, Fitzsimmons K (2017) Effect of dietary phytase on phosphorus use efficiency and dynamics in aquaponics. Aquaculture International, 25, 1227-1238.
Chaimongkol A, Boonyaratpalin M (2001) Effects of ash and inorganic phosphorus in diets on growth and mineral composition of seabass Lates calcarifer (Bloch). Aquaculture Research, 32, 53-59.
Chavez-Sanchez C, Martinez-Palacios CA, Martinez-Perez G, Ross LG (2000) Phosphorus and calcium requirements in the diet of the American cichlid Cichlasoma uraphthalmus (Gunther). Aquaculture Nutrition, 6, 1-9.
Chen MH, Sun YY, Kong CM, Tang HJ, Gan L (2017) Effect of dietary phosphorus levels on growth and body composition of crucian carp, Carassius auratus under indoor and outdoor experiments. Aquaculture Nutrition, 23, 702-709.
Cheng AC, Wu JD, Yang SD, Liou CH (2005) Dietary phosphorus requirement of juvenile Malabar grouper (Epinephelus malabaricus). Journal of the Fisheries Society of Taiwan, 41-52.
Cheng NC, Chen P, Lei W, Feng MH, Wang CF (2016) The sparing effect of phytase in plant-protein-based diets with decreasing supplementation of dietary NaH2PO4 for juvenile yellow catfish Pelteobagrus fulvidraco. Aquaculture Research, 47, 3952-3963.
Denstadli V, Storebakken T, Svihus B, Skrede A (2007) A comparison of online phytase pre-treatment of vegetable feed ingredients and phytase coating in diets for Atlantic salmon (Salmo salar L.) reared in cold water. Aquaculture, 269, 414-426.
Fontagne S, Silva N, Bazin D et al. (2009) Effects of dietary phosphorus and calcium level on growth and skeletal development in rainbow trout (Oncorhynchus mykiss) fry. Aquaculture, 297, 141-150.
Gabriel A. Morales RLA, Matías E. Casaretto,, Lorenzo Márquez AJH, Federico Gómez,, Wolfgang Koppe AM (2018) Effect of different inorganic phosphorus sources on growth performance, digestibility, retention efficiency and discharge of nutrients in rainbow trout (Oncorhynchus mykiss). Aquaculture.
Garcia-Romero J, Gines R, Vargas R, Izquierdo M, Robaina L (2014) Marine and freshwater crab meals in diets for red porgy (Pagrus pagrus): Digestibility, ammonia-N excretion, phosphorous and calcium retention. Aquaculture, 428, 158-165.
Green BW, Boyd CE (1995) Chemical Budgets for Organically Fertilized Fish Ponds in the Dry Tropics. Journal of the World Aquaculture Society, 26, 284-296.
Green JA, Hardy RW, Brannon EL (2002) Effects of dietary phosphorus and lipid levels on utilization and excretion of phosphorus and nitrogen by rainbow trout (Oncorhynchus mykiss). 1. Laboratory-scale study. Aquaculture Nutrition, 8, 279-290.
Grisdale-Helland B, Shearer KD, Helland J (2007) Energy and nutrient utilization of Atlantic cod, Atlantic salmon and rainbow trout fed diets differing in energy content. Aquaculture Nutrition, 13, 321-334.
Gross A, Boyd CE, Lovell RT, Eya JC (1998) Phosphorus budgets for channel catfish ponds receiving diets with different phosphorus concentrations. Journal of the World Aquaculture Society, 29, 31-39.
Gunther SJ, Moccia RD, Bureau DP (2005) Growth and whole body composition of lake trout (Salvelinus namaycush), brook trout (Salvelinus fontinalis) and their hybrid, F-1 splake (Salvelinus namaycush x Salvelinus fontinalis), from first-feeding to 16 weeks post first-feeding. Aquaculture, 249, 195-204.
Guo XT, Liu F, Wang F (2018) Carbon, Nitrogen, And Phosphorus Stoichiometry of Three Freshwater Cultured Fishes in Growth Stage. Turkish Journal of Fisheries and Aquatic Sciences, 18, 239-245.
Guo YX, Dong XH, Tan BP, Chi SY, Yang QH, Chen G, Zhang L (2011) Partial replacement of soybean meal by sesame meal in diets of juvenile Nile tilapia, Oreochromis niloticus L. Aquaculture Research, 42, 1298-1307.
Hlavac D, Anton-Pardo M, Masilko J et al. (2016) Supplementary feeding with thermally treated cereals in common carp (Cyprinus carpio L.) pond farming and its effects on water quality, nutrient budget and zooplankton and zoobenthos assemblages. Aquaculture International, 24, 1681-1697.
Hlavac D, Masilko J, Anton-Pardo M et al. (2016) Compound feeds and cereals as potential tools for improved carp Cyprinus carpio production. Aquaculture Environment Interactions, 8, 647-657.
Hossain MA, Furuichi M (2000) Essentiality of dietary calcium supplement in fingerling scorpion fish (Sebastiscus marmoratus). Aquaculture, 189, 155-163.
Hossain MA, Pandey A, Satoh S (2007) Effects of organic acids on growth and phosphorus utilization in red sea bream Pagrus major. Fisheries Science, 73, 1309-1317.
Hung LT, Thanh NT, Pham MA, Browdy CL (2015) A comparison of the effect of dietary fungal phytase and dicalcium phosphate supplementation on growth performances, feed and phosphorus utilization of tra catfish juveniles (Pangasianodon hypophthalmus Sauvage, 1878). Aquaculture Nutrition, 21, 10-17.
Jahan P, Watanabe T, Kiron V, Satoh S (2003) Improved carp diets based on plant protein sources reduce environmental phosphorus loading. Fisheries Science, 69, 219-225.
Jana SN, Garg SK, Barman UK, Arasu ART, Patra BC (2006) Effect of varying dietary protein levels on growth and production of Chanos chanos (Forsskal) in inland saline groundwater: laboratory and field studies. Aquaculture International, 14, 479-498.
Kaminski R, Sikorska J, Polak-Juszczak L, Wolnicki J (2017) EFFECTS OF TEMPERATURE ON BODY CHEMICAL COMPOSITION AND INCIDENCE OF DEFORMITIES IN JUVENILE TENCH, TINCA TINCA (ACTINOPTERYGII: CYPRINIFORMES: CYPRINIDAE), FED A COMMERCIAL DRY DIET AND/OR NATURAL FOOD. Acta Ichthyologica Et Piscatoria, 47, 63-71.
Kandeepan C (2013) Dietary calcium requirement of Oreochromis mossambicus. Int.J.Curr.Microbiol.App.Sci, 2, 89-97.
Kaushik SJ, Coves D, Dutto G, Blanc D (2004) Almost total replacement of fish meal by plant protein sources in the diet of a marine teleost, the European seabass, Dicentrarchus labrax. Aquaculture, 230, 391-404.
Ketola HG, Richmond ME (1994) REQUIREMENT OF RAINBOW-TROUT FOR DIETARY PHOSPHORUS AND ITS RELATIONSHIP TO THE AMOUNT DISCHARGED IN HATCHERY EFFLUENTS. Transactions of the American Fisheries Society, 123, 587-594.
Kim JD, Kim KS, Song JS, Lee JY, Jeong KS (1998) Optimum level of dietary monocalcium phosphate based on growth and phosphorus excretion of mirror carp, Cyprinus carpio. Aquaculture, 161, 337-344.
Kim JD, Shin SH (2006) Growth, feed utilization and nutrient retention of juvenile olive flounder (Paralichthys olivaceus) fed moist, semi-moist and extruded diets. Asian-Australasian Journal of Animal Sciences, 19, 720-726.
Kousoulaki K, Albrektsen S, Langmyhr E, Olsen HJ, Campbell P, Aksnes A (2009) The water soluble fraction in fish meal (stickwater) stimulates growth in Atlantic salmon (Salmo salar L.) given high plant protein diets. Aquaculture, 289, 74-83.
Kousoulaki K, Fjelldal PG, Aksnes A, Albrektsen S (2010) Growth and tissue mineralisation of Atlantic cod (Gadus Morhua) fed soluble P and Ca salts in the diet. Aquaculture, 309, 181-192.
Laining A, Ishikawa M, Koshio S, Lideman, Yokoyama S (2012) Dietary inorganic phosphorus or microbial phytase supplementation improves growth, nutrient utilization and phosphorus mineralization of juvenile red sea bream, Pagrus major, fed soybean-based diets. Aquaculture Nutrition, 18, 502-511.
Laining A, Ishikawa M, Kyaw K et al. (2011) Dietary calcium/phosphorus ratio influences the efficacy of microbial phytase on growth, mineral digestibility and vertebral mineralization in juvenile tiger puffer, Takifugu rubripes. Aquaculture Nutrition, 17, 267-277.
Laining A, Traifalgar RF, Thu M et al. (2010) Influence of Dietary Phytic Acid on Growth, Feed Intake, and Nutrient Utilization in Juvenile Japanese Flounder, Paralichthys olivaceus. Journal of the World Aquaculture Society, 41, 746-755.
Lanari D, Poli BM, Ballestrazzi R, Lupi P, D'agaro E, Mecatti M (1999) The effects of dietary fat and NFE levels on growing European sea bass (Dicentrarchus labrax L.). Growth rate, body and fillet composition, carcass traits and nutrient retention efficiency. Aquaculture, 179, 351-364.
Le Luyer J, Deschamps MH, Proulx E, Stewart NP, Robert C, Vandenberg G (2014) Responses of different body compartments to acute dietary phosphorus deficiency in juvenile triploid rainbow trout (Oncorhynchus mykiss, Walbaum). Journal of Applied Ichthyology, 30, 825-832.
Leal MC, Best RJ, Durston D, El-Sabaawi RW, Matthews B (2017) Stoichiometric traits of stickleback: Effects of genetic background, rearing environment, and ontogeny. Ecology and Evolution, 7, 2617-2625.
Lee K-J, Powella MS, Barrows FT, Smiley S, Bechtel P, Hardy RW (2010) Evaluation of supplemental fish bone meal made from Alaska seafood processing byproducts and dicalcium phosphate in plant protein based diets for rainbow trout (Oncorhynchus mykiss). Aquaculture, 302, 248-255.
Lellis WA, Barrows FT, Hardy RW (2004) Effects of phase-feeding dietary phosphorus on survival, growth, and processing characteristics of rainbow trout Oncorhynchus mykiss. Aquaculture, 242, 607-616.
Liang JJ, Liu YJ, Tian LX, Yang HJ, Liang GY (2012) Dietary available phosphorus requirement of juvenile grass carp (Ctenopharyngodon idella). Aquaculture Nutrition, 18, 181-188.
Liang JJ, Liu YJ, Yang ZN, Tian LX, Yang HJ, Liang GY (2012) Dietary calcium requirement and effects on growth and tissue calcium content of juvenile grass carp (Ctenopharyngodon idella). Aquaculture Nutrition, 18, 544-550.
Liu H, Zhu X, Yang Y, Han D, Jin J, Xie S (2016) Effect of substitution of dietary fishmeal by soya bean meal on different sizes of gibel carp (Carassius auratus gibelio): nutrient digestibility, growth performance, body composition and morphometry. Aquaculture Nutrition, 22, 142-157.
Liu KKM, Barrows FT, Hardy RW, Dong FM (2004) Body composition, growth performance, and product quality of rainbow trout (Oncorhynchus mykiss) fed diets containing poultry fat, soybean/corn lecithin, or menhaden oil. Aquaculture, 238, 309-328.
Liu LW, Luo YL, Hou HL, Pan J, Zhang W (2013) Partial replacement of monocalcium phosphate with neutral phytase in diets for grass carp, Ctenopharyngodon idellus. Journal of Applied Ichthyology, 29, 520-525.
Lu J, Li J, Furuya Y et al. (2009) Efficient productivity and lowered nitrogen and phosphorus discharge load from GH-transgenic tilapia (Oreochromis niloticus) under visual satiation feeding. Aquaculture, 293, 241-247.
Luo Z, Tan XY, Liu X, Wang WM (2010) Dietary total phosphorus requirement of juvenile yellow catfish Pelteobagrus fulvidraco. Aquaculture International, 18, 897-908.
Mai KS, Zhang CX, Ai QH et al. (2006) Dietary phosphorus requirement of large yellow croaker, Pseudosciaena crocea R. Aquaculture, 251, 346-353.
Masumoto T, Tamura B, Shimeno S (2001) Effects of phytase on bioavailability of phosphorus in soybean meal-based diets for Japanese flounder Paralichthys olivaceus. Fisheries Science, 67, 1075-1080.
Mazon MJ, Piedecausa MA, Hernandez MD, Garcia BG (2007) Evaluation of environmental nitrogen and phosphorus contributions as a result of intensive ongrowing of common octopus (Octopus vulgaris). Aquaculture, 266, 226-235.
Mbahinzireki GB, Dabrowski K, Lee KJ, El-Saidy D, Wisner ER (2001) Growth, feed utilization and body composition of tilapia (Oreochromis sp.) fed with cottonseed meal-based diets in a recirculating system. Aquaculture Nutrition, 7, 189-200.
Morales GA, Azcuy RL, Casaretto ME et al. (2018) Effect of different inorganic phosphorus sources on growth performance, digestibility, retention efficiency and discharge of nutrients in rainbow trout. Aquaculture.
Musharraf M, Khan MA (2018) Dietary Phosphorus Requirement of Fingerling Indian Major Carp, Labeo rohita (Hamilton). Journal of the World Aquaculture Society.
Niu J, Liu YJ, Tian LX, Mai KS, Yang HJ, Ye CX, Gao W (2008) Effect of dietary phosphorus sources and varying levels of supplemental phosphorus on survival, growth and body composition of postlarval shrimp (Litopenaeus vannamei). Aquaculture Nutrition, 14, 472-479.
Nizzoli D, Bartoli M, Viaroli P (2006) Nitrogen and phosphorous budgets during a farming cycle of the Manila clam Ruditapes philippinarum: An in situ experiment. Aquaculture, 261, 98-108.
Nordrum S, Asgard T, Shearer KD, Arnessen P (1997) Availability of phosphorus in fish bone meal and inorganic salts to Atlantic salmon (Salmo salar) as determined by retention. Aquaculture, 157, 51-61.
Novriadi R, Spangler E, Rhodes M, Hanson T, Davis DA (2017) Effects of various levels of squid hydrolysate and squid meal supplementation with enzyme-treated soy on growth performance, body composition, serum biochemistry and histology of Florida pompano Trachinotus carolinus. Aquaculture, 481, 85-93.
Nwanna LC, Adebayo IA, Omitoyin BO (2009) Phosphorus requirements of African catfish, Clarias gariepinus, based on broken-line regression analysis methods. Scienceasia, 35, 227-233.
Nwanna LC, Kuhlwein H, Schwarz FJ (2010) Phosphorus requirement of common carp (Cyprinus carpio L) based on growth and mineralization. Aquaculture Research, 41, 401-410.
Oliva-Teles A, Pimentel-Rodrigues A (2004) Phosphorus requirement of European sea bass (Dicentrarchus labrax L.) juveniles. Aquaculture Research, 35, 636-642.
Penaflorida VD (1999) Interaction between dietary levels of calcium and phosphorus on growth of juvenile shrimp, Penaeus monodon. Aquaculture, 172, 281-289.
Penczak T, Galicka W, Molinski M, Kusto E, Zalewski M (1982) THE ENRICHMENT OF A MESOTROPHIC LAKE BY CARBON, PHOSPHORUS AND NITROGEN FROM THE CAGE AQUACULTURE OF RAINBOW-TROUT, SALMO-GAIRDNERI. Journal of Applied Ecology, 19, 371-393.
Phromkunthong W, Udom U (2008) Available phosphorus requirement of sex-reversed red tilapia fed all-plant diets. Songklanakarin J. Sci. Technol., 30, 7-16.
Pilati A, Vanni MJ (2007) Ontogeny, diet shifts, and nutrient stoichiometry in fish. Oikos, 116, 1663-1674.
Pimentel-Rodrigues AM, Oliva-Teles A (2001) Phosphorus requirements of gilthead sea bream (Sparus aurata L.) juveniles. Aquaculture Research, 32, 157-161.
Prabhu PaJ, Kaushik SJ, Mariojouls C, Surget A, Fontagne-Dicharry S, Schrama JW, Geurden I (2015) Comparison of endogenous loss and maintenance need for minerals in rainbow trout (Oncorhynchus mykiss) fed fishmeal or plant ingredient-based diets. Fish Physiology and Biochemistry, 41, 243-253.
Prabhu PaJ, Schrama JW, Mariojouls C et al. (2014) Post-prandial changes in plasma mineral levels in rainbow trout fed a complete plant ingredient based diet and the effect of supplemental di-calcium phosphate. Aquaculture, 430, 34-43.
Qiu X, Davis DA (2017) Effects of dietary phytase supplementation on growth performance and apparent digestibility coefficients of Pacific White Shrimp Litopenaeus vannamei. Aquaculture Nutrition, 23, 942-951.
Rasid R, Brown JH, Pratoomyot J, Monroig O, Shinn AP (2017) Growth performance, nutrient utilisation and body composition of Macrobrachium rosenbergii fed graded levels of phytic acid. Aquaculture, 479, 850-856.
Rathbone CK, Babbitt JK, Dong FM, Hardy RW (2001) Performance of juvenile coho salmon Oncorhynchus kisutch fed diets containing meals from fish wastes, deboned fish wastes, or skin-and-bone by-product as the protein ingredient. Journal of the World Aquaculture Society, 32, 21-29.
Regost C, Arzel J, Kaushik SJ (1999) Partial or total replacement of fish meal by corn gluten meal in diet for turbot (Psetta maxima). Aquaculture, 180, 99-117.
Sajjadi M, Carter CG (2004) Dietary phytase supplementation and the utilisation of phosphorus by Atlantic salmon (Salmo salar L.) fed a canola-meal-based diet. Aquaculture, 240, 417-431.
Salas-Leiton E, Dias J, Gavaia P, Amoedo A, Valente LMP (2017) Optimization of phosphorus content in high plant protein practical diets for Senegalese sole (Solea senegalensis, Kaup 1858) juveniles: influence on growth performance and composition of whole body and vertebrae. Aquaculture Nutrition, 23, 18-29.
Santinha PJM, Medale F, Corraze G, Gomes EFS (1999) Effects of the dietary protein: lipid ratio on growth and nutrient utilization in gilthead seabream (Sparus aurata L.). Aquaculture Nutrition, 5, 147-156.
Sardar P, Randhawa HS, Abid M, Prabhakar SK (2007) Effect of dietary microbial phytase supplementation on growth performance, nutrient utilization, body compositions and haemato-biochemical profiles of Cyprinus carpio (L.) fingerlings fed soyprotein-based diet. Aquaculture Nutrition, 13, 444-456.
Satoh S, Hernandez A, Tokoro T, Morishita Y, Kiron V, Watanabe T (2003) Comparison of phosphorus retention efficiency between rainbow trout (Oncorhynchus mykiss) fed a commercial diet and a low fish meal based diet. Aquaculture, 224, 271-282.
Satoh S, Pornngam N, Takeuchi T, Watanabe T (1996) Influence of dietary phosphorus levels on growth and mineral availability in rainbow trout. Fisheries Science, 62, 483-487.
Satoh S, Sarker SA, Satoh K, Kiron V (2004) Effects of dietary lipid and phosphorus levels on nitrogen and phosphorus excretion in young yellowtail Seriola quinqueradiata: A preliminary observation. Fisheries Science, 70, 1082-1088.
Schamber CR, Boscolo WR, Natali MRM, Michelato M, Furuya VRB, Furuya WM (2014) Growth performance and bone mineralization of large Nile tilapia (Oreochromis niloticus) fed graded levels of available phosphorus. Aquaculture International, 22, 1711-1721.
Sevgili H, Kurtoglu A, Oikawa M, Fedekar D, Emre Y, Takeno N (2015) Evaluation of nutritional values of selected commercial fish meal sources in turbot (Psetta maxima) diets. Aquaculture Research, 46, 2332-2343.
Sevgili H, Kurtoglu A, Oikawa M, Ozturk E, Dedebali N, Emre N, Pak F (2014) High dietary lipids elevate carbon loss without sparing protein in adequate protein-fed juvenile turbot (Psetta maxima). Aquaculture International, 22, 797-810.
Shah SZH, Afzal M, Akmal A, Fatima M, Hussain SM (2016) Effect of Citric Acid and Phytase on Growth Performance and Mineralization of Labeo rohita Juveniles Fed Soybean Meal Based Diet. International Journal of Agriculture and Biology, 18, 111-116.
Shao QJ, Ma JJ, Xu ZR, Hu WL, Xu JZ, Xie SQ (2008) Dietary phosphorus requirement of juvenile black seabream, Sparus macrocephalus. Aquaculture, 277, 92-100.
Shearer KD, Asgard T, Andorsdottir G, Aas GH (1994) WHOLE-BODY ELEMENTAL AND PROXIMATE COMPOSITION OF ATLANTIC SALMON (SALMO-SALAR) DURING THE LIFE-CYCLE. Journal of Fish Biology, 44, 785-797.
Shen HM, Chen XR, Chen WY, Lin SM, Chen YJ, Zhang L, Luo L (2017) Influence of dietary phosphorus levels on growth, body composition, metabolic response and antioxidant capacity of juvenile snakehead (Channa argus x Channa maculata). Aquaculture Nutrition, 23, 662-670.
Singh K, Garg SK, Kalla A, Bhatnagar A (2003) Oilcakes as protein sources in supplementary diets for the growth of Cirrhinus mrigala (Ham.) fingerlings: laboratory and field studies. Bioresource Technology, 86, 283-291.
Skonberg DI, Yogev L, Hardy RW, Dong FM (1997) Metabolic response to dietary phosphorus intake in rainbow trout (Oncorhynchus mykiss). Aquaculture, 157, 11-24.
Storebakken T, Shearer KD, Roem AJ (2000) Growth, uptake and retention of nitrogen and phosphorus, and absorption of other minerals in Atlantic salmon Salmo salar fed diets with fish meal and soy-protein concentrate as the main sources of protein. Aquaculture Nutrition, 6, 103-108.
Sukumaran K, Pal AK, Sahu NP, Debnath D, Patro B (2009) Phosphorus requirement of Catla (Catla catla Hamilton) fingerlings based on growth, whole-body phosphorus concentration and non-faecal phosphorus excretion. Aquaculture Research, 40, 139-147.
Suloma A, Mabroke RS, El-Haroun ER (2013) Meat and bone meal as a potential source of phosphorus in plant-protein-based diets for Nile tilapia (Oreochromis niloticus). Aquaculture International, 21, 375-385.
Sumagaysay-Chavoso NS (2003) Nitrogen and phosphorus digestibility and excretion of different-sized groups of milkfish (Chanos chanos Forsskal) fed formulated and natural food-based diets. Aquaculture Research, 34, 407-418.
Tan QS, Wang F, Xie SQ, Zhu XM, Lei W, Shen JZ (2009) Effect of high dietary starch levels on the growth performance, blood chemistry and body composition of gibel carp (Carassius auratus var. gibelio). Aquaculture Research, 40, 1011-1018.
Tan XY, Xie P, Luo Z, Lin HZ, Zhao YH, Xi WQ (2012) Dietary manganese requirement of juvenile yellow catfish Pelteobagrus fulvidraco, and effects on whole body mineral composition and hepatic intermediary metabolism. Aquaculture, 326, 68-73.
Tang Q, Wang CF, Xie CX, Jin JL, Huang YQ (2012) Dietary Available Phosphorus Affected Growth Performance, Body Composition, and Hepatic Antioxidant Property of Juvenile Yellow Catfish Pelteobagrus fulvidraco. Scientific World Journal.
Tantikitti C, Sangpong W, Chiavareesajja S (2005) Effects of defatted soybean protein levels on growth performance and nitrogen and phosphorus excretion in Asian seabass (Lates calcarifer). Aquaculture, 248, 41-50.
Teskeredzic Z, Higgs DA, Dosanjh BS et al. (1995) ASSESSMENT OF UNDEPHYTINIZED AND DEPHYTINIZED RAPESEED PROTEIN-CONCENTRATE AS SOURCES OF DIETARY-PROTEIN FOR JUVENILE RAINBOW-TROUT (ONCORHYNCHUS-MYKISS). Aquaculture, 131, 261-277.
Uyan O, Koshio S, Ishikawa M et al. (2007) Effects of dietary phosphorus and phospholipid level on growth, and phosphorus deficiency signs in juvenile Japanese flounder, Paralichthys olivaceus. Aquaculture, 267, 44-54.
Uyan O, Koshio S, Teshima S, Ishikawa M, Thu M, Alam MS, Michael FR (2006) Growth and phosphorus loading by partially replacing fishmeal with tuna muscle by-product powder in the diet of juvenile Japanese flounder, Paralichthys olivaceus. Aquaculture, 257, 437-445.
Van Bussel CGJ, Mahlmann L, Kroeckel S, Schroeder JP, Schulz C (2013) The effect of high ortho-phosphate water levels on growth, feed intake, nutrient utilization and health status of juvenile turbot (Psetta maxima) reared in intensive recirculating aquaculture systems (RAS). Aquacultural Engineering, 57, 63-70.
Van Weerd JH, Khalaf KA, Aartsen FJ, Tijssen PaT (1999) Balance trials with African catfish Clarias gariepinus fed phytase-treated soybean meal-based diets. Aquaculture Nutrition, 5, 135-142.
Vielma J, Koskela J, Ruohonen K (2002) Growth, bone mineralization, and heat and low oxygen tolerance in European whitefish (Coregonus lavaretus L.) fed with graded levels of phosphorus. Aquaculture, 212, 321-333.
Vielma J, Makinen T, Ekholm P, Koskela J (2000) Influence of dietary soy and phytase levels on performance and body composition of large rainbow trout (Oncorhynchus mykiss) and algal availability of phosphorus load. Aquaculture, 183, 349-362.
Wang CA, Li JN, Wang LS et al. (2017) Effects of dietary phosphorus on growth, body composition and immunity of young taimen Hucho taimen (Pallas, 1773). Aquaculture Research, 48, 3066-3079.
Watanabe T, A. , Murakami L, Takeuchi TN, Ogino C (1980) Requirement of chum salmon held in freshwater for dietary phosphorus. Nippon Suisan Gakkaishi, 46, 361–637.
Wu YB, Han H, Qin JG, Wang Y (2015) Effect of feeding frequency on growth, feed utilization, body composition and waste output of juvenile golden pompano (Trachinotus ovatus) reared in net pens. Aquaculture Research, 46, 1436-1443.
Xie NB, Feng L, Liu Y et al. (2011) Growth, body composition, intestinal enzyme activities and microflora of juvenile Jian carp (Cyprinus carpio var. Jian) fed graded levels of dietary phosphorus. Aquaculture Nutrition, 17, 645-656.
Xu QY, Xu H, Wang C, Zheng Q, Sun D (2011) Studies on dietary phosphorus requirement of juvenile Siberian sturgeon Acipenser baerii. Journal of Applied Ichthyology, 27, 709-714.
Xue M, Yun B, Wang J et al. (2012) Performance, body compositions, input and output of nitrogen and phosphorus in Siberian sturgeon, Acipenser baerii Brandt, as affected by dietary animal protein blend replacing fishmeal and protein levels. Aquaculture Nutrition, 18, 493-501.
Yang SD, Lin TS, Liu FG, Liou CH (2006) Influence of dietary phosphorus levels on growth, metabolic response and body composition of juvenile silver perch (Bidyanus bidyanus). Aquaculture, 253, 592-601.
Yao YF, Jiang M, Wen H, Wu F, Liu W, Tian J, Yang CG (2014) Dietary phosphorus requirement of GIFT strain of Nile tilapia Oreochromis niloticus reared in freshwater. Aquaculture Nutrition, 20, 273-280.
Ye CX, Tian LX, Yang HJ, Liang JJ, Niu J, Liu YJ (2009) Growth performance and tissue mineral content of juvenile grouper (Epinephelus coioides) fed diets supplemented with various levels of manganese. Aquaculture Nutrition, 15, 608-614.
Yu HR, Zhang Q, Xiong DM, Huang GQ, Li WZ, Liu SW (2013) Dietary available phosphorus requirement of juvenile walking catfish, Clarias leather. Aquaculture Nutrition, 19, 483-490.
Yuan YC, Yang HJ, Gong SY, Luo Z, Yu DH, Yan YL, Yang XF (2011) Dietary phosphorus requirement of juvenile Chinese sucker, Myxocyprinus asiaticus. Aquaculture Nutrition, 17, 159-169.
Zhang CX, Mai KS, Ai QH et al. (2006) Dietary phosphorus requirement of juvenile Japanese seabass, Lateolabrax japonicus. Aquaculture, 255, 201-209.
Zhang HL, Yi LN, Sun RJ, Zhou HH, Xu W, Zhang WB, Mai KS (2016) Effects of dietary citric acid on growth performance, mineral status and intestinal digestive enzyme activities of large yellow croaker Larimichthys crocea (Richardson, 1846) fed high plant protein diets. Aquaculture, 453, 147-153.
Zhang S, Xie S, Zhu X, Lei W, Yang Y, Zhao M (2006) Meat and bone meal replacement in diets for juvenile gibel carp (Carassius auratus gibelio): effects on growth performance, phosphorus and nitrogen loading. Aquaculture Nutrition, 12, 353-362.
Zhang YX, Overland M, Shearer KD, Sorensen M, Mydland LT, Storebakken T (2012) Optimizing plant protein combinations in fish meal-free diets for rainbow trout (Oncorhynchus mykiss) by a mixture model. Aquaculture, 360, 25-36.
Zhi L, Xiaodong L, Shiyuan G, Wenqiu X, Yali L (2009) Effect of Dietary Phosphorus on the Growth and Body Components of Juvenile Synechogobius hasta. J. Ocean Univ. China, 8, 65-70.
Zhou QC, Zhao J, Li P, Wang HL, Wang LG (2011) Evaluation of poultry by-product meal in commercial diets for juvenile cobia (Rachycentron canadum). Aquaculture, 322, 122-127.
Zhu Y, Ding QL, Chan J, Chen P, Wang CF (2015) The effects of concurrent supplementation of dietary phytase, citric acid and vitamin D-3 on growth and mineral utilization in juvenile yellow catfish Pelteobagrus fulvidraco. Aquaculture, 436, 143-150.
Zhu ZM, Lin XT, Pan JX, Xu ZN (2016) Effect of cyclical feeding on compensatory growth, nitrogen and phosphorus budgets in juvenile Litopenaeus vannamei. Aquaculture Research, 47, 283-289.
