# Supplementary material for: The shift of phosphorus transfers in global fisheries and aquaculture
Source: Nat Commun. 2020 Jan 17;11:355. doi: 10.1038/s41467-019-14242-7 (PMC6969157; doi:10.1038/s41467-019-14242-7)
Supplement: Supplementary file 6 — Supplementary Data 2 [file 41467_2019_14242_MOESM6_ESM.xlsx]

## Sheet: note
PUE_Perfeedfertilizer%=(P_harvest - P_stock)/(P_feed + P_fertilizer)*100%
Marine_Fresh: f (fresh water fish); m(marine and salt water fish)
Fish_Type: f (finfish); c(Crustacean); m(molluscs )

## Sheet: pue
Ref	System	Source	Location	Fish_Name	Scientific_Name	PUE_Perfeedfertilizer%	is_pond	Marine_Fresh	Fish_Type
Adhikari et al. 2014	Pond	Table 1	Odisha, India	Giant freshwater Prawn	Macrobrachium rosenbergii	9.89474	y	f	c
Boyd 1985	Earthen pond	Table 4	Alabama, USA	Channel catfish	Ictalurus punctatus	28.8321	y	f	f
Boyd et al 2006	Pond	Abstract	Madagascar	Black tiger prawn	Penaeus monodon	7.6816	y	m	c
Briggs and Funge-Smith 1994	Pond	Table 6	Thailand	Shrimp	Penaeus monodon	7.0767	y	m	c
Briggs and Funge-Smith 1995	Pond	Table 6	Thailand	Shrimp	Penaeus monodon	6.89697	y	m	c
Briggs and Funge-Smith 1996	Pond	Table 6	Thailand	Shrimp	Penaeus monodon	11.849	y	m	c
Brown et al., 2012	In-pond Raceway	Table 6	Alabama, USA	Channel catfish, Ictalurus punctatus, and hybrid catfish, I. punctatus × I. furcatus, with co-culture of paddlefish, Polyodon spathula, and Nile tilapia, Oreochromis niloticus		47.5197	n	f	f
Casillas-Hernández et al., 2006	Estuary Pond	Figure 2	Sonora, Mexico	White shrimp	Litopenaeus vannamei	21.5545	y	m	c
Casillas-Hernández et al., 2007	Estuary Pond	Figure 2	Sonora, Mexico	White shrimp	Litopenaeus vannamei	22.0465	y	m	c
David 2017	Earthen Pond	Table 3	São Paulo, Brazil	Amazon River prawn, Macrobrachium amazonicum, and Nile tilapia, Oreochromis niloticus		32.9776	y	f	f_c
David 2017	Earthen Pond	Table 3	São Paulo, Brazil	Amazon River prawn, Macrobrachium amazonicum, and Nile tilapia, Oreochromis niloticus		34.4435	y	f	f_c
David 2017	Earthen Pond	Table 3	São Paulo, Brazil	Amazon River prawn, Macrobrachium amazonicum, and Nile tilapia, Oreochromis niloticus		38.8138	y	f	f_c
David 2017	Earthen Pond	Table 3	São Paulo, Brazil	Amazon River prawn, Macrobrachium amazonicum, and Nile tilapia, Oreochromis niloticus		32.9776	y	f	f_c
David 2017	Earthen Pond	Table 3	São Paulo, Brazil	Amazon River prawn, Macrobrachium amazonicum, and Nile tilapia, Oreochromis niloticus		34.4435	y	f	f_c
David 2017	Earthen Pond	Table 3	São Paulo, Brazil	Amazon River prawn, Macrobrachium amazonicum, and Nile tilapia, Oreochromis niloticus		38.8138	y	f	f_c
Foy and Rosell 1991	Tank	Table 3	Northern Irland	Rainbow Trout	Oncorhynchus mykiss	13.23	y	f	f
Gal et al. 2007	Aquaculture-algae system	Table 1	Hungary	African catfish, common carp, Nile tilapia		5.3664	y	f	f
Gal et al. 2003	Pond recirculation system	Table 2	Hungary	Common carp	Cyprinus carpio	18.8471	y	f	f
Gal et al. 2003	Pond recirculation system	Table 2	Hungary	Common carp	Cyprinus carpio	13.9567	y	f	f
Gal et al. 2003	Pond recirculation system	Table 2	Hungary	Common carp	Cyprinus carpio	12.7263	y	f	f
Gao et al., 2018	Recirculating system	Table 5, 7	Shandong, China	Abalone	Haliotis discus hannai	6.63212	y	m	m
Gao et al., 2018	Recirculating system	Table 5, 7	Shandong, China	Abalone	Haliotis discus hannai	23.0863	y	m	m
Gao et al., 2018	Recirculating system	Table 5, 7	Shandong, China	Abalone	Haliotis discus hannai	13.211	y	m	m
Green and Boyd 1995	Pond	Table 5	Comayagua, Honduras	Nile tilapia	Oreochromis niloticus	23.3523	y	f	f
Green and Boyd 1995	Pond	Table 5	Comayagua, Honduras	Nile tilapia	Oreochromis niloticus	13.0814	y	f	f
Gross et al., 1998	Pond	Table 4	Alabama, USA	Channel catfish	Ictalurus punctatus	14.654	y	f	f
Gross et al., 1998	Pond	Table 4	Alabama, USA	Channel catfish	Ictalurus punctatus	20.9581	y	f	f
Gross et al., 1998	Pond	Table 4	Alabama, USA	Channel catfish	Ictalurus punctatus	21.0912	y	f	f
Gross et al., 1998	Pond	Table 4	Alabama, USA	Channel catfish	Ictalurus punctatus	16.7651	y	f	f
Gross et al., 1998	Pond	Table 4	Alabama, USA	Channel catfish	Ictalurus punctatus	18.1015	y	f	f
Guo and Li 2003	Cage	Table 2	Niushanhu Lake, China	Mandarin fish, freshwater bream, Channel catfish		10.95	n	f	f
Guo et al., 2017	Polyculture pond	Table 4	Liaoning, China	Jellyfish–shellfish–fish–prawn		62.7299	y	m	f_m_c
Guo et al., 2017	Polyculture pond	Table 4	Liaoning, China	Jellyfish–shellfish–fish–prawn		59.1795	y	m	f_m_c
Hlaváč et al. 2015	Storage pond	Table 4	Czech Republic	Common carp	Cyprinus carpio	112.212	y	f	f
Hlaváč et al. 2015	Storage pond	Table 4	Czech Republic	Common carp	Cyprinus carpio	112.069	y	f	f
Hlaváč et al. 2015	Storage pond	Table 4	Czech Republic	Common carp	Cyprinus carpio	119.164	y	f	f
Hlaváč et al. 2016	Pond	Table 3	Czech Republic	Common carp	Cyprinus carpio	135.09	y	f	f
Hlaváč et al. 2016	Pond	Table 3	Czech Republic	Common carp	Cyprinus carpio	145.346	y	f	f
Hlaváč et al. 2016b	Pond	Table 5	Czech Republic	Common carp	Cyprinus carpio	82.4177	y	f	f
Hlaváč et al. 2016b	Pond	Table 5	Czech Republic	Common carp	Cyprinus carpio	48.7324	y	f	f
Hlaváč et al. 2016b	Pond	Table 5	Czech Republic	Common carp	Cyprinus carpio	52.8442	y	f	f
Hlaváč et al. 2016b	Pond	Table 5	Czech Republic	Common carp	Cyprinus carpio	52.6834	y	f	f
Holby and Hall 1991	Cage	Figure 4	Sweden	Rainbow Trout	Oncorhynchus mykiss	13.9583	n	m	f
Islam 2003	Brackishwater Farm	Table 6	Bangladesh	Shrimp		9.66463	y	m	c
Krom and Neori 1989	Pond with circular seawater	Table 4	Eilat, Israel	Gilthead seabream	Sparus aurata	22.1053	y	m	f
Krom and Neori 1989	Pond with circular seawater	Table 4	Eilat, Israel	Gilthead seabream	Sparus aurata	23.913	y	m	f
Krom et al., 1985	Pond	Table 4	Eilat, Israel	Gilthead seabream (Sparus aurata), mullet (Mugil sp.)		28.6582	y	m	f
Le et al. 2013	Recirculating systems	Table 4	Western Australia	Western king prawn	Penaeus latisulcatus Kishinouye	3.13051	y	m	c
Le et al. 2013	Recirculating systems	Table 4	Western Australia	Western king prawn	Penaeus latisulcatus Kishinouye	0.922846	y	m	c
Le et al. 2013	Recirculating systems	Table 4	Western Australia	Western king prawn	Penaeus latisulcatus Kishinouye	1.06563	y	m	c
Le et al. 2013	Recirculating systems	Table 4	Western Australia	Western king prawn	Penaeus latisulcatus Kishinouye	1.42408	y	m	c
Lemarie 1998	Flow-through land based farm	Table 3	Perpignan, France	European seabass	Dicentrarchus labrax	39.7059	n	m	f
Lemarie 1998	Flow-through land based farm	Table 3	Perpignan, France	European seabass	Dicentrarchus labrax	41.6667	n	m	f
Lemarie 1998	Flow-through land based farm	Table 3	Perpignan, France	European seabass	Dicentrarchus labrax	14.2458	n	m	f
Lemarie 1998	Flow-through land based farm	Table 3	Perpignan, France	European seabass	Dicentrarchus labrax	41.5385	n	m	f
Lemarie 1998	Flow-through land based farm	Table 3	Perpignan, France	European seabass	Dicentrarchus labrax	27.4478	n	m	f
Mariscal-Lagarda and Páez-Osuna 2014	Tank	Figure 1	Sonora, Mexico	Shrimp (Litopenaeus vannamei) and tomato (Lycopersicon esculentum Mill)		8.86203	y	m	c
Nhan et al.2008	Water exchange pond	Table 3	Mekong Delta, Vietnam	Silver barb, carps, Nile tilapia, giant gourami, catfish		6.60264	y	f	f
Nhan et al.2008	Water exchange pond	Table 3	Mekong Delta, Vietnam	Silver barb, carps, Nile tilapia, giant gourami, catfish		4.90463	y	f	f
Nhut et al. 2017	Pond	Table 6	Mekong Delta,Vietnam	Striped catfish	Pangasianodon hypophthalmus	16.2	y	f	f
Nhut et al. 2017	Pond	Table 6	Mekong Delta,Vietnam	Striped catfish	Pangasianodon hypophthalmus	15.1	y	f	f
Paez-Osuna and Ruiz-fernandez 2005	Coastal farm	Figure 2	Gulf of California	Shrimp		20	y	m	c
Paez-Osuna and Ruiz-fernandez 2005	Coastal farm	Figure 2	Gulf of California	Shrimp		19.1781	y	m	c
Paez-Osuna and Ruiz-fernandez 2005	Coastal farm	Figure 2	Gulf of California	Shrimp		29.7619	y	m	c
Penczak et al., 1982	Cage	Table 2	Glebokie lake, Poland	Rainbow Trout	Oncorhynchus mykiss	29.98	n	f	f
Qayyum Siddiqui and Al-Harbi 1999	Tank	Table 3	Saudi Arabia	Hybrid tilapia		18.0845	y	f	f
Qayyum Siddiqui and Al-Harbi 1999	Tank	Table 3	Saudi Arabia	Hybrid tilapia		18.7369	y	f	f
Qayyum Siddiqui and Al-Harbi 1999	Tank	Table 3	Saudi Arabia	Hybrid tilapia		19.2356	y	f	f
Qayyum Siddiqui and Al-Harbi 1999	Tank	Table 3	Saudi Arabia	Hybrid tilapia		19.1554	y	f	f
Rahman 2008	Polyculture pond	Table 3 p87; Table 3	Bangladesh	Rohu, Common carp			y	f	f
Sahu et al., 2013	Saline water pond	Table 3	Orissa, India	Shrimp	Penaeus monodon	10.7274	y	m	c
Sahu et al., 2013	Saline water pond	Table 3	Orissa, India	Shrimp	Penaeus monodon	10.5925	y	m	c
Sahu et al., 2013	Saline water pond	Table 3	Orissa, India	Shrimp	Penaeus monodon	12.0682	y	m	c
Sahu et al., 2013	Saline water pond	Table 3	Orissa, India	Shrimp	Penaeus monodon	13.0629	y	m	c
Sahu et al., 2013	Saline water pond	Table 3	Orissa, India	Shrimp	Penaeus monodon	9.92033	y	m	c
Sahu et al., 2013	Saline water pond	Table 3	Orissa, India	Shrimp	Penaeus monodon	12.6132	y	m	c
Sahu et al., 2013	Saline water pond	Table 3	Orissa, India	Shrimp	Penaeus monodon	10.8118	y	m	c
Sahu et al., 2013	Saline water pond	Table 3	Orissa, India	Shrimp	Penaeus monodon	10.7057	y	m	c
Sahu et al., 2013	Saline water pond	Table 3	Orissa, India	Shrimp	Penaeus monodon	10.2837	y	m	c
Sahu et al., 2013	Saline water pond	Table 3	Orissa, India	Shrimp	Penaeus monodon	12.1359	y	m	c
Sun et al 2007	Tank	Table 4	Zhuhai, China	Crucian carp	Carassius auratus	29.6296	y	f	f
Sun et al 2007	Tank	Table 4	Zhuhai, China	Crucian carp	Carassius auratus	23.6771	y	f	f
Sun et al 2007	Tank	Table 4	Zhuhai, China	Crucian carp	Carassius auratus	18.9513	y	f	f
Thakur et al., 2003	Tank	Table 3	Thailand	Shrimp	Penaeus monodon	9.86079	y	f	c
Thakur et al., 2003	Tank	Table 3	Thailand	Shrimp	Penaeus monodon	11.0067	y	f	c
Thakur et al., 2003	Tank	Table 3	Thailand	Shrimp	Penaeus monodon	12.026	y	f	c
Thakur et al., 2003	Tank	Table 3	Thailand	Shrimp	Penaeus monodon	12.5475	y	f	c
Thakur et al., 2004	Pond	Table 3	Thailand	Nile tilapia	Oreochromis niloticus	13.6136	y	f	f
Thakur et al., 2004	Pond	Table 3	Thailand	Nile tilapia	Oreochromis niloticus	14.1	y	f	f
Van Khoi 2011	Recirculating system	Table 6	Australia	Western king prawn	Penaeus latisulcatus Kishinouye	2.81119	y	m	c
Van Khoi 2011	Recirculating system	Table 6	Australia	Prawn, seaweed		2.79693	y	m	c
Van Khoi 2011	Recirculating system	Table 6	Australia	Prawn, seaweed		2.57305	y	m	c
Van Khoi 2011	Recirculating system	Table 6	Australia	Prawn, seaweed		2.81527	y	m	c
Vass et al 2015		Table 1	Indian	Prawn alone		10.4514	y	f	c
Vass et al 2015		Table 1	Indian	3-carps alone		10.9899	y	f	f
Vass et al 2015	Pond	Table 1	Indian	3-carps + prawn		19.1553	y	f	f_c
Vass et al 2015		Table 2	Indian	3-carps + prawn		19.4756	y	f	f_c
Yi et al., 2003	non-integrated	Table 4	China	hybrid catfish		50.0608	y	f	f
Yi et al., 2003	integrated pen-cum-pond systems, natural water recycling	Table 4	China	hybrid catfish, Nile tilapia		43.502	y	f	f
Yi et al., 2003	integrated pen-cum-pond systems, artificial water recycling	Table 4	China	hybrid catfish, Nile tilapia		45.0591	y	f	f
Zhang et al. 2017	Pond	Tables 5, 6	Guangdong, China	Snakehead		13.1911	y	f	f
Zhang et al. 2017	Pond	Tables 5, 6	Guangdong, China	9 snakehead, 0.12 bighead carp		13.8967	y	f	f
Zhang et al. 2017	Pond	Tables 5, 6	Guangdong, China	10 snakehead, 0.15 bighead carp		14.3437	y	f	f
Zhang et al. 2017	Pond	Tables 5, 6	Guangdong, China	9 snakehead, 0.18 bighead carp		13.7661	y	f	f
Zhang et al., 2015	Pond	Table S2	Dagang, Tianjin, China	Shrimp		8.02139	y	m	c
Zhang et al., 2015	Pond	Table S2	Dagang, Tianjin, China	Mollusk, shrimp, seaweed		15.508	y	m	m_c
Zhang et al., 2015	Pond	Table S2	Dagang, Tianjin, China	Mollusk, shrimp, seaweed		16.4835	y	m	m_c
Zhang et al., 2015	Pond	Table S2	Dagang, Tianjin, China	Mollusk, shrimp, seaweed		29.4118	y	m	m_c
Zhang et al., 2015	Pond	Table S2	Dagang, Tianjin, China	Mollusk, shrimp, seaweed		12.0219	y	m	m_c
Zhang et al., 2015	Pond	Table S2	Haiyang, Shandong, China	Shrimp		2.43902	y	m	c
Zhang et al., 2015	Pond	Table S2	Haiyang, Shandong, China	Shrimp		3	y	m	c
Zhang et al., 2015	Pond	Table S2	Haiyang, Shandong, China	Shrimp		2.77778	y	m	c
Zhang et al., 2015	Pond	Table S2	Hanggu, Tianjin, China	Shrimp		22.5157	y	m	c
Zhang et al., 2015	Pond	Table S2	Lianyungang, Jiangsu, China	Shrimp		5.7377	y	m	c
Zhang et al., 2015	Pond	Table S2	Lianyungang, Jiangsu, China	Shrimp		15.7895	y	m	c
Zhang et al., 2015	Pond	Table S2	Danggong, Liaoning , China	Mullusk, fish		29.3103	y	m	f
Zhang et al., 2015	Pond	Table S2	Danggong, Liaoning , China	Mullusk, fish		8.10811	y	m	f
Zhang et al., 2015	Pond	Table S2	Danggong, Liaoning , China	Mullusk, fish		166.667	y	m	f
Zhang et al., 2015	Pond	Table S2	Wenchang, Hainan, China	Shrimp		13.3626	y	m	c
Zhang et al., 2015	Pond	Table S2	Wenchang, Hainan, China	Shrimp		15.3008	y	m	c
Zhang et al., 2015	Pond	Table S2	Wenchang, Hainan, China	Shrimp		16.0891	y	m	c
Zhang et al., 2015	Pond	Table S2	Wenchang, Hainan, China	Shrimp		17.2127	y	m	c
Zhang et al., 2015	Pond	Table S2	Wenchang, Hainan, China	Shrimp		15.0232	y	m	c
Zhang et al., 2015	Pond	Table S2	Wenchang, Hainan, China	Fish		44.1379	y	m	f
Zhang et al., 2015	Pond	Table S2	Wenchang, Hainan, China	Fish		40.634	y	m	f
Zhang et al., 2015	Pond	Table S2	Wenchang, Hainan, China	Fish		42.4631	y	m	f
Zhang et al., 2015	Pond	Table S2	Wenchang, Hainan, China	Fish		37.7567	y	m	f
Zhang et al., 2015	Pond	Table S2	Wenchang, Hainan, China	Fish		26.7875	y	m	f
Zhang et al., 2015	Pond	Table S2	Wenchang, Hainan, China	Fish		22.9008	y	m	f
Zhang et al., 2015	Pond	Table S2	Wenchang, Hainan, China	Fish		26.5432	y	m	f
Zhang et al., 2015	Pond	Table S2	Wenchang, Hainan, China	Fish		26.9959	y	m	f
Zhang et al., 2015	Pond	Table S2	Dafeng, Jiangshu, China	Fish		27.1605	y	m	f
Zhang et al., 2015	Pond	Table S2	Dafeng, Jiangshu, China	Fish		3.61446	y	m	f
Zhang et al., 2015	Pond	Table S2	Dafeng, Jiangshu, China	Fish		12.1212	y	m	f
Zhang et al., 2015	Pond	Table S2	Dafeng, Jiangshu, China	Fish		15.4472	y	m	f
Zhang et al., 2015	Pond	Table S2	Dafeng, Jiangshu, China	Fish		17.6471	y	m	f
Zhang et al., 2015	Cage	Table S2	Yaling Bay, Guangdong, China	Fish		9.94286	n	m	f
Zhang et al., 2015	Pond	Table S2	Gaoyu, Jiangsu, China	Fish		29.872	y	f	f
Zhang et al., 2015	Pond	Table S2	Taihu Lake, Jiangsu, China	Shrimp		16.6667	y	f	c
Zhang et al., 2015	Pond	Table S2	Taihu Lake, Jiangsu, China	Shrimp		24.2775	y	f	c
Zhang et al., 2015	Pond	Table S2	Taihu Lake, Jiangsu, China	Crab		4.14013	y	f	c
Zhang et al., 2015	Pond	Table S2	Taihu Lake, Jiangsu, China	shrimp		4.36508	y	f	c
Zhang et al., 2015	Pond	Table S2	Taihu Lake, Jiangsu, China	Shrimp		14.8525	y	f	c
Zhang et al., 2015	Pond	Table S2	Taihu Lake, Jiangsu, China	Fish		19.4981	y	f	f
Zhang et al., 2015	Pond	Table S2	Taihu Lake, Jiangsu, China	Fish		31.4212	y	f	f
Zhang et al., 2015	Pond	Table S2	Taihu Lake, Jiangsu, China	Fish		36.2434	y	f	f
Zhang et al., 2015	Pond	Table S2	Taihu Lake, Jiangsu, China	Crab		1.96721	y	f	c
Zhang et al., 2015	Pond	Table S2	Taihu Lake, Jiangsu, China	Crab		57.958	y	f	c
Zhang et al., 2015	Pond	Table S2	Taihu Lake, Jiangsu, China	Crab		10.0295	y	f	c
Zhang et al., 2015	Pond	Table S2	Taihu Lake, Jiangsu, China	Fish		26.7039	y	f	f
Zhang et al., 2015	Pond	Table S2	Taihu Lake, Jiangsu, China	Shrimp		4.38247	y	f	c
Zhang et al., 2015	Pond	Table S2	Taihu Lake, Jiangsu, China	Shrimp		13.0357	y	f	c
Zhang et al., 2015	Pond	Table S2	Taihu Lake, Jiangsu, China	Shrimp		14.9533	n	f	c
Zhang et al., 2015	Pond	Table S2	Taihu Lake, Jiangsu, China	Crab		12.3596	y	f	c
Zhang et al., 2015	Pond	Table S2	East Taihu Lake, Jiangsu, China	Fish		20.9389	y	f	f
Zhang et al., 2015	Pond	Table S2	East Taihu Lake, Jiangsu, China	Crab		5.96026	y	f	c
Zhang et al., 2015	Pond	Table S2	East Taihu Lake, Jiangsu, China	Crab		3.36538	y	f	c
Zhang et al., 2015	Pond	Table S2	East Taihu Lake, Jiangsu, China	Crab		3.91061	y	f	c
Zhang et al., 2015	Pond	Table S2	Taihu Lake, Jiangsu, China	Crab		7.69231	y	f	c
Zhang et al., 2015	Pond	Table S2	Yangcheng Lake, Jiangsu, China	Crab		3.63636	y	f	c
Zhang et al., 2015	Pond	Table S2	Zhangduhu, Hubei, China	Fish		12.3864	y	f	f
Zhang et al., 2015	Pond	Table S2	Zhangduhu, Hubei, China	Fish		6.12962	y	f	f
Zhang et al., 2015	Pond	Table S2	Zhangduhu, Hubei, China	Fish		5.6694	y	f	f
Zhang et al., 2015	Pond	Table S2	Jingmen, Hubei, China	Fish		18.9189	y	f	f
Zhang et al., 2015	Pond	Table S2	Jingmen, Hubei, China	Fish		20.236	y	f	f
Zhang et al., 2015	Pond	Table S2	Jiujiang, Fujian, China	Fish		14.3657	y	f	f
Zhang et al., 2015	Pond	Table S2	Jiujiang, Fujian, China	Fish		7.5703	y	f	f
Zhang et al., 2015	Pond	Table S2	Jiujiang, Fujian, China	Fish		11.2903	y	f	f
Zhang et al., 2015	Pond	Table S2	Zhujiang, Guangdong, China	Fish		25.0508	y	f	f
Zhang et al., 2015	Pond	Table S2	Zhujiang, Guangdong, China	Fish		25.0398	y	f	f
Zhang et al., 2015	Pond	Table S2	Zhujiang, Guangdong, China	Fish		11.416	y	f	f
Zhang et al., 2015	Pond	Table S2	Zhujiang, Guangdong, China	Fish		21.4375	y	f	f
Zhang et al., 2015	Pond	Table S2	Zhujiang, Guangdong, China	Fish		8.53359	y	f	f
Zhang et al., 2015	Cage	Table S2	Niushanhu, Hubei, China	Fish		6.53543	n	f	f
Zhang et al., 2015	Cage	Table S2	Niushanhu, Hubei, China	Fish		14.4405	n	f	f
Zhang et al., 2015	Cage	Table S3	Wujiangdu, Guizhou, China	Fish		10.668	n	f	f
Zhang et al., 2015	Cage	Table S4	Hongfeng and Baihua Reservoirs, Guizhou, China	Fish		9.14205	n	f	f
Zhang et al., 2015	Cage	Table S5	Heilongtan, Sichuan, China	Fish		5.1922	n	f	f
Zhang et al., 2015	Cage	Table S6	Panjiakou, Hebei, China	Fish		15	n	f	f

## Sheet: reference
Adhikari S, Sahu BC, Mahapatra AS, Dey L (2014) Nutrient Budgets and Effluent Characteristics in Giant Freshwater Prawn (Macrobrachium rosenbergii) Culture Ponds. Bulletin of Environmental Contamination and Toxicology, 92, 509-513.
Bostock J, Mcandrew B, Richards R et al. (2010) Aquaculture: global status and trends. Philosophical Transactions of the Royal Society B-Biological Sciences, 365, 2897-2912.
Bouwman AF, Beusen AHW, Overbeek CC, Bureau DP, Pawlowski M, Glibert PM (2013) Hindcasts and Future Projections of Global Inland and Coastal Nitrogen and Phosphorus Loads Due to Finfish Aquaculture. Reviews in Fisheries Science, 21, 112-156.
Bouwman AF, Pawlowski M, Liu C, Beusen AHW, Shumway SE, Glibert PM, Overbeek CC (2011) Global Hindcasts and Future Projections of Coastal Nitrogen and Phosphorus Loads Due to Shellfish and Seaweed Aquaculture. Reviews in Fisheries Science, 19, 331-357.
Boyd CE (1985) CHEMICAL BUDGETS FOR CHANNEL CATFISH PONDS. Transactions of the American Fisheries Society, 114, 291-298.
Boyd CE, Corpron K, Bernard E, Puan PS (2006) Estimates of bottom soil and effluent load of phosphorus at a semi-intensive marine shrimp farm. Journal of the World Aquaculture Society, 37, 41-47.
Briggs MRP, Funge-Smith SJ (1994) A nutrient budget of some intensive shrimp ponds in Thailand. Aquaculture and Fisheries Management, 25, 789-811.
Brown TW, Boyd CE, Chappell JA (2012) Approximate Water and Chemical Budgets for an Experimental, In-pond Raceway System. Journal of the World Aquaculture Society, 43, 526-537.
Casillas-Hernandez R, Magallon-Barajas F, Portillo-Clarck G, Paez-Osuna F (2006) Nutrient mass balances in semi-intensive shrimp ponds from Sonora, Mexico using two feeding strategies: Trays and mechanical dispersal. Aquaculture, 258, 289-298.
Cerozi BD, Fitzsimmons K (2016) Use of Bacillus spp. to enhance phosphorus availability and serve as a plant growth promoter in aquaponics systems. Scientia Horticulturae, 211, 277-282.
Da Silva KR, Wasielesky W, Abreu PC (2013) Nitrogen and Phosphorus Dynamics in the Biofloc Production of the Pacific White Shrimp, Litopenaeus vannamei. Journal of the World Aquaculture Society, 44, 30-41.
David FS, Proenca DC, Valenti WC (2017) Phosphorus Budget in Integrated Multitrophic Aquaculture Systems with Nile Tilapia, Oreochromis niloticus, and Amazon River Prawn, Macrobrachium amazonicum. Journal of the World Aquaculture Society, 48, 402-414.
Foy RH, Rosell R (1991) LOADINGS OF NITROGEN AND PHOSPHORUS FROM A NORTHERN-IRELAND FISH FARM. Aquaculture, 96, 17-30.
Gal D, Pekar F, Kerepeczki E (2016) A survey on the environmental impact of pond aquaculture in Hungary. Aquaculture International, 24, 1543-1554.
Gal D, Pekar F, Kerepeczki E, Varadi L (2007) Experiments on the operation of a combined aquaculture-algae system. Aquaculture International, 15, 173-180.
Gal D, Szabo P, Pekar F, Varadi L (2003) Experiments on the nutrient removal and retention of a pond recirculation system. Hydrobiologia, 506, 767-772.
Gao XL, Zhang M, Li X, Wu FC, Liu Y (2018) Effects of flow velocity on growth, metabolism and nitrogen and phosphorus budget of Haliotis discus hannai Ino in a recirculating aquaculture system. Aquaculture Research, 49, 2322-2335.
Green BW, Boyd CE (1995) Chemical Budgets for Organically Fertilized Fish Ponds in the Dry Tropics. Journal of the World Aquaculture Society, 26, 284-296.
Gross A, Boyd CE, Lovell RT, Eya JC (1998) Phosphorus budgets for channel catfish ponds receiving diets with different phosphorus concentrations. Journal of the World Aquaculture Society, 29, 31-39.
Guo K, Zhao W, Jiang ZQ, Dong SL (2017) A study of organic carbon, nitrogen and phosphorus budget in jellyfish-shellfish-fish-prawn polyculture ponds. Aquaculture Research, 48, 68-76.
Guo LG, Li ZJ (2003) Effects of nitrogen and phosphorus from fish cage-culture on the communities of a shallow lake in middle Yangtze River basin of China. Aquaculture, 226, 201-212.
Hlavac D, Anton-Pardo M, Masilko J et al. (2016) Supplementary feeding with thermally treated cereals in common carp (Cyprinus carpio L.) pond farming and its effects on water quality, nutrient budget and zooplankton and zoobenthos assemblages. Aquaculture International, 24, 1681-1697.
Hlavac D, Masilko J, Anton-Pardo M et al. (2016) Compound feeds and cereals as potential tools for improved carp Cyprinus carpio production. Aquaculture Environment Interactions, 8, 647-657.
Hlavac D, Masilko J, Hartman P, Blaha M, Pechar L, Anton-Pardo M, Adamek Z (2015) Effects of common carp (Cyprinus carpio Linnaeus, 1758) supplementary feeding with modified cereals on pond water quality and nutrient budget. Journal of Applied Ichthyology, 31, 30-37.
Holby O, Hall POJ (1991) CHEMICAL FLUXES AND MASS BALANCES IN A MARINE FISH CAGE FARM .2. PHOSPHORUS. Marine Ecology Progress Series, 70, 263-272.
Islam MS (2005) Nitrogen and phosphorus budget in coastal and marine cage aquaculture and impacts of effluent loading on ecosystem: review and analysis towards model development. Marine Pollution Bulletin, 50, 48-61.
Islam MS, Sarker MJ, Yamamoto T, Wahab MA, Tanaka M (2004) Water and sediment quality, partial mass budget and effluent N loading in coastal brackishwater shrimp farms in Bangladesh. Marine Pollution Bulletin, 48, 471-485.
Khoi LV, Fotedar R (2011) Integration of western king prawn (Penaeus latisulcatus Kishinouye, 1896) and green seaweed (Ulva lactuca Linnaeus, 1753) in a closed recirculating aquaculture system. Aquaculture, 322, 201-209.
Krom MD, Neori A (1989) A TOTAL NUTRIENT BUDGET FOR AN EXPERIMENTAL INTENSIVE FISHPOND WITH CIRCULARLY MOVING SEAWATER. Aquaculture, 83, 345-358.
Krom MD, Porter C, Gordin H (1985) NUTRIENT BUDGET OF A MARINE FISH POND IN EILAT, ISRAEL. Aquaculture, 51, 65-80.
Le VK, Fotedar R, Kumar MS (2013) Effects of feeding rates on the growth, water quality and nutrient budget of western king prawn (Penaeus latisulcatus Kishinouye) reared in recirculating aquaculture systems. Aquaculture Research, 44, 1110-1119.
Lemarie G, Martin JLM, Dutto G, Garidou C (1998) Nitrogenous and phosphorous waste production in a flow-through land-based farm of European seabass (Dicentrarchus labrax). Aquatic Living Resources, 11, 247-254.
Mariscal-Lagarda MM, Paez-Osuna F (2014) Mass balances of nitrogen and phosphorus in an integrated culture of shrimp (Litopenaeus vannamei) and tomato (Lycopersicon esculentum Mill) with low salinity groundwater: A short communication. Aquacultural Engineering, 58, 107-112.
Michielsens CGJ, Lorenzen K, Phillips MJ, Gauthier R (2002) Asian carp farming systems: towards a typology and increased resource use efficiency. Aquaculture Research, 33, 403-413.
Nhan DK, Verdegem MCJ, Milstein A, Verreth JaV (2008) Water and nutrient budgets of ponds in integrated agriculture-aquaculture systems in the Mekong Delta, Vietnam. Aquaculture Research, 39, 1216-1228.
Nhut N, Hao NV, Bosma RH, Verreth JaV, Verdegem MCJ, Eding EH (2017) Quantifying sustainability indicators in striped catfish Pangasianodon hypophthalmus downstream and upstream ponds. Aquaculture Environment Interactions, 9, 293-309.
Paez-Osuna F, Ruiz-Fernandez AC (2005) Environmental load of nitrogen and phosphorus from extensive, semiintensive, and intensive shrimp farms in the Gulf of California ecoregion. Bulletin of Environmental Contamination and Toxicology, 74, 681-688.
Penczak T, Galicka W, Molinski M, Kusto E, Zalewski M (1982) THE ENRICHMENT OF A MESOTROPHIC LAKE BY CARBON, PHOSPHORUS AND NITROGEN FROM THE CAGE AQUACULTURE OF RAINBOW-TROUT, SALMO-GAIRDNERI. Journal of Applied Ecology, 19, 371-393.
Rahman MM, Verdegem M, Nagelkerke L, Wahab MA, Milstein A, Verreth J (2008) Effects of common carp Cyprinus carpio (L.) and feed addition in rohu Labeo rohita (Hamilton) ponds on nutrient partitioning among fish, plankton and benthos. Aquaculture Research, 39, 85-95.
Sahu BC, Adhikari S, Dey L (2013) Carbon, nitrogen and phosphorus budget in shrimp (Penaeus monodon) culture ponds in eastern India. Aquaculture International, 21, 453-466.
Shimoda T, Fujioka Y, Srithong C, Aryuthaka C (2005) Phosphorus budget in shrimp aquaculture pond with mangrove enclosure and aquaculture performance. Fisheries Science, 71, 1249-1255.
Siddiqui AQ, Al-Harbi AH (1999) Nutrient budgets in tanks with different stocking densities of hybrid tilapia. Aquaculture, 170, 245-252.
Sun YY, Chen MH, Kong CM, Tang HJ, Gan L, Zhang M (2017) Enclosure experiment of effects of dietary phosphorus level on water quality, phosphorus budget, and plankton composition in intensive culture of crucian carp. Aquaculture International, 25, 1145-1158.
Thakur DP, Lin CK (2003) Water quality and nutrient budget in closed shrimp (Penaeus monodon) culture systems. Aquacultural Engineering, 27, 159-176.
Thakur DP, Yi Y, Diana JS, Lin CK (2004) Effects on Fertilization and Feeding Strategy on Water Quality, Growth Performance, Nutrient Utilization and Economic Return in Nile Tilapia.
Van Khoi L, Fotedar R (2010) Effects of stocking density on the nutrient budget and growth of the western king prawn (Penaeus latisulcatus Kishinouye) in a recirculating aquaculture system. Aquaculture Research, 41, e624-e633.
Vass KK, Wangeneo A, Samanta S, Adhikari S, Muralidhar M (2015) Phosphorus dynamics, eutrophication and fisheries in the aquatic ecosystems in India. Current Science, 108, 1306-1314.
Yi Y, Lin CK, Diana JS (2003) Hybrid catfish (Clarias macrocephalus x C-gariepinus) and Nile tilapia (Oreochromis niloticus) culture in an integrated pen-cum-pond system: growth performance and nutrient budgets. Aquaculture, 217, 395-408.
Zhang K, Xie J, Yu DG et al. (2018) A comparative study on the budget of nitrogen and phosphorus in polyculture systems of snakehead with bighead carp. Aquaculture, 483, 69-75.
Zhang Y, Bleeker A, Liu JG (2015) Nutrient discharge from China's aquaculture industry and associated environmental impacts. Environmental Research Letters, 10.
