# Supplementary material for: The shift of phosphorus transfers in global fisheries and aquaculture
Source: Nat Commun. 2020 Jan 17;11:355. doi: 10.1038/s41467-019-14242-7 (PMC6969157; doi:10.1038/s41467-019-14242-7)
Supplement: Supplementary file 7 — Supplementary Data 3 [file 41467_2019_14242_MOESM7_ESM.xlsx]

## Sheet: p retention
Ref	Source	Base	Raising System	Location	Fish Name	Scientific Name	Treatment	Retention/Digestibility
Azevedo et al., 1998	Table 5	intake	tank	Ontario, Canada	Rainbow trout		NS	39.6
Azevedo et al., 1998	Table 5	intake	tank	Ontario, Canada	Rainbow trout		R1	37.8
Azevedo et al., 1998	Table 5	intake	tank	Ontario, Canada	Rainbow trout		R2	46.6
Azevedo et al., 1998	Table 5	intake	tank	Ontario, Canada	Rainbow trout		NS	49.6
Azevedo et al., 1998	Table 5	intake	tank	Ontario, Canada	Rainbow trout		R1	50.3
Azevedo et al., 1998	Table 5	intake	tank	Ontario, Canada	Rainbow trout		R2	49.2
Azevedo et al., 1998	Table 5	intake	tank	Ontario, Canada	Rainbow trout		NS	46.8
Azevedo et al., 1998	Table 5	intake	tank	Ontario, Canada	Rainbow trout		R1	48.8
Azevedo et al., 1998	Table 5	intake	tank	Ontario, Canada	Rainbow trout		R2	55.2
Azevedo et al., 1998	Table 5	intake	tank	Ontario, Canada	Rainbow trout		NS	43
Azevedo et al., 1998	Table 5	intake	tank	Ontario, Canada	Rainbow trout		R1	44.1
Azevedo et al., 1998	Table 5	intake	tank	Ontario, Canada	Rainbow trout		R2	44.7
Biswas et al, 2011	Table 3	intake	tank	Kinki University, Oshima, Wakayama	Pacific bluefin tuna	Thunnus orientalis	EFM	27.7
Biswas et al, 2011	Table 3	intake	tank	Kinki University, Oshima, Wakayama	Pacific bluefin tuna	Thunnus orientalis	ESM10	30.7
Biswas et al, 2011	Table 3	intake	tank	Kinki University, Oshima, Wakayama	Pacific bluefin tuna	Thunnus orientalis	ESM20	26.8
Biswas et al, 2011	Table 3	intake	tank	Kinki University, Oshima, Wakayama	Pacific bluefin tuna	Thunnus orientalis	SM10	33.2
Biswas et al, 2011	Table 3	intake	tank	Kinki University, Oshima, Wakayama	Pacific bluefin tuna	Thunnus orientalis	SM20	31.9
Braga et al. 2016	Table 3	intake		Brazil	Goldfish		P3.5	40.49
Braga et al. 2016	Table 3	intake		Brazil	Goldfish		P6.5	28.2
Braga et al. 2016	Table 3	intake		Brazil	Goldfish		P9.5	29.28
Braga et al. 2016	Table 3	intake		Brazil	Goldfish		P12.5	19.62
Braga et al. 2016	Table 3	intake		Brazil	Goldfish		P15.5	17.17
Bureau and Cho 1999	Table 4	intake	tank	Canada	rainbow trout	Oncorhynchus mykiss	Diet1	28.9157
Bureau and Cho 1999	Table 4	intake	tank	Canada	rainbow trout	Oncorhynchus mykiss	Diet2	25.9843
Bureau and Cho 1999	Table 4	intake	tank	Canada	rainbow trout	Oncorhynchus mykiss	Diet3	21.0811
Bureau and Cho 1999	Table 4	intake	tank	Canada	rainbow trout	Oncorhynchus mykiss	Diet4	17.5214
Chen et al., 2017	Table 2	intake	enclosure	Guangzhou China	Crucian carp	Carassius auratus	D1	70.09
Chen et al., 2017	Table 2	intake	enclosure	Guangzhou China	Crucian carp	Carassius auratus	D2	63.98
Chen et al., 2017	Table 2	intake	enclosure	Guangzhou China	Crucian carp	Carassius auratus	D3	47.61
Chen et al., 2017	Table 2	intake	enclosure	Guangzhou China	Crucian carp	Carassius auratus	D4	39.79
Chen et al., 2017	Table 2	intake	tank	Guangzhou China	Crucian carp	Carassius auratus	D1	60.1
Chen et al., 2017	Table 2	intake	tank	Guangzhou China	Crucian carp	Carassius auratus	D2	57.38
Chen et al., 2017	Table 2	intake	tank	Guangzhou China	Crucian carp	Carassius auratus	D3	44.27
Chen et al., 2017	Table 2	intake	tank	Guangzhou China	Crucian carp	Carassius auratus	D4	35.54
Fontagne et al., 2009	Figure 3	intake	tank	France	Rainbow trout	Oncorhynchus mykiss	A	13.1532
Fontagne et al., 2009	Figure 3	intake	tank	France	Rainbow trout	Oncorhynchus mykiss	B	28.4685
Fontagne et al., 2009	Figure 3	intake	tank	France	Rainbow trout	Oncorhynchus mykiss	C	9.36937
Fontagne et al., 2009	Figure 3	intake	tank	France	Rainbow trout	Oncorhynchus mykiss	D	11.1712
Fontagne et al., 2009	Figure 3	intake	tank	France	Rainbow trout	Oncorhynchus mykiss	E	6.30631
Fontagne et al., 2009	Figure 3	intake	tank	France	Rainbow trout	Oncorhynchus mykiss	F	11.1712
Fontagne et al., 2009	Figure 3	intake	tank	France	Rainbow trout	Oncorhynchus mykiss	A	87.027
Fontagne et al., 2009	Figure 3	intake	tank	France	Rainbow trout	Oncorhynchus mykiss	B	76.036
Fontagne et al., 2009	Figure 3	intake	tank	France	Rainbow trout	Oncorhynchus mykiss	C	45.5856
Fontagne et al., 2009	Figure 3	intake	tank	France	Rainbow trout	Oncorhynchus mykiss	D	23.7838
Fontagne et al., 2009	Figure 3	intake	tank	France	Rainbow trout	Oncorhynchus mykiss	E	16.9369
Fontagne et al., 2009	Figure 3	intake	tank	France	Rainbow trout	Oncorhynchus mykiss	F	49.5495
Fontagne et al., 2009	Figure 3	intake	tank	France	Rainbow trout	Oncorhynchus mykiss	A	82.5225
Fontagne et al., 2009	Figure 3	intake	tank	France	Rainbow trout	Oncorhynchus mykiss	B	78.3784
Fontagne et al., 2009	Figure 3	intake	tank	France	Rainbow trout	Oncorhynchus mykiss	C	46.4865
Fontagne et al., 2009	Figure 3	intake	tank	France	Rainbow trout	Oncorhynchus mykiss	D	31.5315
Fontagne et al., 2009	Figure 3	intake	tank	France	Rainbow trout	Oncorhynchus mykiss	E	18.018
Fontagne et al., 2009	Figure 3	intake	tank	France	Rainbow trout	Oncorhynchus mykiss	F	43.2432
Fontagne et al., 2009	Figure 3	intake	tank	France	Rainbow trout	Oncorhynchus mykiss	A	100
Fontagne et al., 2009	Figure 3	intake	tank	France	Rainbow trout	Oncorhynchus mykiss	B	89.1892
Fontagne et al., 2009	Figure 3	intake	tank	France	Rainbow trout	Oncorhynchus mykiss	C	52.6126
Fontagne et al., 2009	Figure 3	intake	tank	France	Rainbow trout	Oncorhynchus mykiss	D	38.9189
Fontagne et al., 2009	Figure 3	intake	tank	France	Rainbow trout	Oncorhynchus mykiss	E	19.4595
Fontagne et al., 2009	Figure 3	intake	tank	France	Rainbow trout	Oncorhynchus mykiss	F	53.5135
García-Romero 2014	Table 8	intake	tank	Spain	red porgy	Pagrus pagrus	CD	48.87
García-Romero 2014	Table 8	intake	tank	Spain	red porgy	Pagrus pagrus	RC10	43.85
García-Romero 2014	Table 8	intake	tank	Spain	red porgy	Pagrus pagrus	RC20	44.11
García-Romero 2014	Table 8	intake	tank	Spain	red porgy	Pagrus pagrus	MC10	43.94
García-Romero 2014	Table 8	intake	tank	Spain	red porgy	Pagrus pagrus	MC20	36.63
Green et al., 2002	Table 2	intake	tank	USA	rainbow trout	Oncorhynchus mykiss	A1B1	30.6
Green et al., 2002	Table 2	intake	tank	USA	rainbow trout	Oncorhynchus mykiss	A1B2	31.8
Green et al., 2002	Table 2	intake	tank	USA	rainbow trout	Oncorhynchus mykiss	A1B3	31.9
Green et al., 2002	Table 2	intake	tank	USA	rainbow trout	Oncorhynchus mykiss	A2B1	50.4
Green et al., 2002	Table 2	intake	tank	USA	rainbow trout	Oncorhynchus mykiss	A2B2	49.3
Green et al., 2002	Table 2	intake	tank	USA	rainbow trout	Oncorhynchus mykiss	A2B3	52.1
GRISDALE-HELLAND 2007	Table 7	intake	tank	Norway	Atlantic salmon			23.2
GRISDALE-HELLAND 2007	Table 7	intake	tank	Norway	Rainbow trout			21.8
GRISDALE-HELLAND 2007	Table 7	intake	tank	Norway	Atlantic cod			42
Hossain et al., 2007	Table 6	intake	sea water tank	Hiroshima, Japan	red sea bream	Pagrus major	PA	59.6
Hossain et al., 2007	Table 6	intake	sea water tank	Hiroshima, Japan	red sea bream	Pagrus major	PO	60
Hossain et al., 2007	Table 6	intake	sea water tank	Hiroshima, Japan	red sea bream	Pagrus major	CA	63.1
Hossain et al., 2007	Table 6	intake	sea water tank	Hiroshima, Japan	red sea bream	Pagrus major	MA	59.6
Hossain et al., 2007	Table 6	intake	sea water tank	Hiroshima, Japan	red sea bream	Pagrus major	LA	66
Hossain et al., 2007	Table 6	intake	sea water tank	Hiroshima, Japan	red sea bream	Pagrus major	MHA	58.8
Hossain et al., 2007	Table 6	intake	sea water tank	Hiroshima, Japan	red sea bream	Pagrus major	LTE	73.2
Hung et al., 2015	Table 4	intake	tank	China	Tra catfish juvenile	Pangasianodon hypophthalmus	CON	30.09
Hung et al., 2015	Table 4	intake	tank	China	Tra catfish juvenile	Pangasianodon hypophthalmus	0.5 DCP	35.46
Hung et al., 2015	Table 4	intake	tank	China	Tra catfish juvenile	Pangasianodon hypophthalmus	1.0 DCP	34.47
Hung et al., 2015	Table 4	intake	tank	China	Tra catfish juvenile	Pangasianodon hypophthalmus	1.5 DCP	36.11
Hung et al., 2015	Table 4	intake	tank	China	Tra catfish juvenile	Pangasianodon hypophthalmus	750 FTU	46.14
Hung et al., 2015	Table 4	intake	tank	China	Tra catfish juvenile	Pangasianodon hypophthalmus	1500 FTU	52.53
Kaushik et al., 2004	Table 4	intake	sea water tank	France	European seabass	Dicentrarchus labrax	FM52	23.1
Kaushik et al., 2004	Table 4	intake	sea water tank	France	European seabass	Dicentrarchus labrax	FM40	25.8
Kaushik et al., 2004	Table 4	intake	sea water tank	France	European seabass	Dicentrarchus labrax	FM25	36.1
Kaushik et al., 2004	Table 4	intake	sea water tank	France	European seabass	Dicentrarchus labrax	FM12	46.5
Kaushik et al., 2004	Table 4	intake	sea water tank	France	European seabass	Dicentrarchus labrax	FM52	44.2
Ketola 1994	Table 4	feed	hachery	USA	Rainbow trout		Basal diet2	76
Ketola 1994	Table 4	feed	hachery	USA	Rainbow trout		0.1% p	72
Ketola 1994	Table 4	feed	hachery	USA	Rainbow trout		0.2% p	67
Ketola 1994	Table 4	feed	hachery	USA	Rainbow trout		0.3% p	57
Ketola 1994	Table 4	feed	hachery	USA	Rainbow trout		0.4% p	49
Ketola 1994	Table 4	feed	hachery	USA	Rainbow trout		0.5% p	49
Ketola 1994	Table 4	feed	hachery	USA	Rainbow trout		0.6% p	42
Ketola 1994	Table 4	feed	hachery	USA	Rainbow trout		0.7% p	38
Ketola 1994	Table 4	feed	hachery	USA	Rainbow trout		0.8% p	32
Ketola 1994	Table 4	feed	hachery	USA	Rainbow trout		control	43
Kim and Shin2006	Table 4	intake	tank	South Korean	Olive Flounder	Paralichthys olivaceus	EP	37
Kim and Shin2006	Table 4	intake	tank	South Korean	Olive Flounder	Paralichthys olivaceus	SMP	25.6
Kim and Shin2006	Table 4	intake	tank	South Korean	Olive Flounder	Paralichthys olivaceus	MP	18.9
Kim et al., 1998	Table 4	intake	tank	South Korean	mirror carp	Cyprinus carpio	0.24	18.8
Kim et al., 1998	Table 4	intake	tank	South Korean	mirror carp	Cyprinus carpio	0.42	23.4
Kim et al., 1998	Table 4	intake	tank	South Korean	mirror carp	Cyprinus carpio	0.67	21.6
Kim et al., 1998	Table 4	intake	tank	South Korean	mirror carp	Cyprinus carpio	0.87	16.8
Kim et al., 1998	Table 4	intake	tank	South Korean	mirror carp	Cyprinus carpio	1.07	15.8
Kim et al., 1998	Table 4	intake	tank	South Korean	mirror carp	Cyprinus carpio	1.27	14.8
Kousoulaki et al., 2010	Table 9	intake	tank	Norway	Atlantic cod	Gadus Morhua	D1	64.8
Kousoulaki et al., 2010	Table 9	intake	tank	Norway	Atlantic cod	Gadus Morhua	D2	53.3
Kousoulaki et al., 2010	Table 9	intake	tank	Norway	Atlantic cod	Gadus Morhua	D3	72.3
Kousoulaki et al., 2010	Table 9	intake	tank	Norway	Atlantic cod	Gadus Morhua	D4	59.3
Kousoulaki et al., 2010	Table 9	intake	tank	Norway	Atlantic cod	Gadus Morhua	D5	60.1
Lanari et al., 1999	Table 5	intake	tank	Italy	European sea bass	Dicentrarchus labrax	NFE21.5Fat11	33.7
Lanari et al., 1999	Table 5	intake	tank	Italy	European sea bass	Dicentrarchus labrax	NFE21.5Fat15	30.3
Lanari et al., 1999	Table 5	intake	tank	Italy	European sea bass	Dicentrarchus labrax	NFE21.5Fat19	33.4
Lanari et al., 1999	Table 5	intake	tank	Italy	European sea bass	Dicentrarchus labrax	NFE28.5Fat11	25.6
Lanari et al., 1999	Table 5	intake	tank	Italy	European sea bass	Dicentrarchus labrax	NFE28.5Fat15	31.3
Lanari et al., 1999	Table 5	intake	tank	Italy	European sea bass	Dicentrarchus labrax	NFE28.5Fat19	41
Lee et al., 2010	Table 2	intake	tank	USA	Rainbow trout		D1	35.6
Lee et al., 2010	Table 2	intake	tank	USA	Rainbow trout		D2	59.1
Lee et al., 2010	Table 2	intake	tank	USA	Rainbow trout		D3	55.8
Lee et al., 2010	Table 2	intake	tank	USA	Rainbow trout		D4	49.5
Lee et al., 2010	Table 2	intake	tank	USA	Rainbow trout		D5	43.8
Lee et al., 2010	Table 2	intake	tank	USA	Rainbow trout		D6	57.2
Lee et al., 2010	Table 2	intake	tank	USA	Rainbow trout		D7	34.8
Lellies et al., 2004	Figure 1	intake	tank	USA	Rainbow trout	Oncorhynchus mykiss	200g	75.7117
Lellies et al., 2004	Figure 1	intake	tank	USA	Rainbow trout	Oncorhynchus mykiss	300g	75.6468
Lellies et al., 2004	Figure 1	intake	tank	USA	Rainbow trout	Oncorhynchus mykiss	400g	102.864
Lellies et al., 2004	Figure 1	intake	tank	USA	Rainbow trout	Oncorhynchus mykiss	200g	90.7385
Lellies et al., 2004	Figure 1	intake	tank	USA	Rainbow trout	Oncorhynchus mykiss	300g	88.8007
Lellies et al., 2004	Figure 1	intake	tank	USA	Rainbow trout	Oncorhynchus mykiss	400g	89.9759
Lellies et al., 2004	Figure 1	intake	tank	USA	Rainbow trout	Oncorhynchus mykiss	200g	82.5076
Lellies et al., 2004	Figure 1	intake	tank	USA	Rainbow trout	Oncorhynchus mykiss	300g	80.8924
Lellies et al., 2004	Figure 1	intake	tank	USA	Rainbow trout	Oncorhynchus mykiss	400g	75.5504
Lellies et al., 2004	Figure 1	intake	tank	USA	Rainbow trout	Oncorhynchus mykiss	200g	54.9094
Lellies et al., 2004	Figure 1	intake	tank	USA	Rainbow trout	Oncorhynchus mykiss	300g	65.2268
Lellies et al., 2004	Figure 1	intake	tank	USA	Rainbow trout	Oncorhynchus mykiss	400g	60.9616
Lellies et al., 2004	Figure 1	intake	tank	USA	Rainbow trout	Oncorhynchus mykiss	200g	41.4162
Lellies et al., 2004	Figure 1	intake	tank	USA	Rainbow trout	Oncorhynchus mykiss	300g	44.5962
Lellies et al., 2004	Figure 1	intake	tank	USA	Rainbow trout	Oncorhynchus mykiss	400g	30.1058
Lellies et al., 2004	Figure 1	intake	tank	USA	Rainbow trout	Oncorhynchus mykiss	200g	23.8777
Lellies et al., 2004	Figure 1	intake	tank	USA	Rainbow trout	Oncorhynchus mykiss	300g	30.6295
Lellies et al., 2004	Figure 1	intake	tank	USA	Rainbow trout	Oncorhynchus mykiss	400g	20.949
Liang et al., 2012	Table 2	feed	tank	China	Grass carp	Ctenopharyngodon idella	D1	54.7
Liang et al., 2012	Table 2	feed	tank	China	Grass carp	Ctenopharyngodon idella	D2	54.2
Liang et al., 2012	Table 2	feed	tank	China	Grass carp	Ctenopharyngodon idella	D3	52.1
Liang et al., 2012	Table 2	feed	tank	China	Grass carp	Ctenopharyngodon idella	D4	40.7
Liang et al., 2012	Table 2	feed	tank	China	Grass carp	Ctenopharyngodon idella	D5	44.7
Liang et al., 2012	Table 2	feed	tank	China	Grass carp	Ctenopharyngodon idella	D6	28.9
Liu et al 2014	Table 4	intake	tank	USA	rainbow trout		FO	47.1
Liu et al 2014	Table 4	intake	tank	USA	rainbow trout		PF	49.6
Liu et al 2014	Table 4	intake	tank	USA	rainbow trout		L10	40.6
Liu et al 2014	Table 4	intake	tank	USA	rainbow trout		L15	35.2
Liu et al., 2004	Table 4	intake	tank	USA	Rainbow trout	Oncorhynchus mykiss	FO	47.1
Liu et al., 2004	Table 4	intake	tank	USA	Rainbow trout	Oncorhynchus mykiss	PF	49.6
Liu et al., 2004	Table 4	intake	tank	USA	Rainbow trout	Oncorhynchus mykiss	L10	40.6
Liu et al., 2004	Table 4	intake	tank	USA	Rainbow trout	Oncorhynchus mykiss	L15	35.2
Lu 2009	Figure 5	feed	tank	Japan	GH-transgenic tilapia	Oreochromis niloticus	GHTi	38
Lu 2009	Figure 5	feed	tank	Japan	GH-transgenic tilapia		Cti	37
Luo 2009	Table 2	intake	tank	China		Synechogobius hasta	Diet1	35.38
Luo 2009	Table 2	intake	tank	China		Synechogobius hasta	Diet2	37.91
Luo 2009	Table 2	intake	tank	China		Synechogobius hasta	Diet3	38.81
Luo 2009	Table 2	intake	tank	China		Synechogobius hasta	Diet4	37.41
Luo 2009	Table 2	intake	tank	China		Synechogobius hasta	Diet5	31.69
Luo 2009	Table 2	intake	tank	China		Synechogobius hasta	Diet6	28.97
Luo et al., 2010	Table 2	intake	tank	China	yellow catfish	Pelteobagrus fulvidraco	0.43	64.51
Luo et al., 2010	Table 2	intake	tank	China	yellow catfish	Pelteobagrus fulvidraco	0.55	72.01
Luo et al., 2010	Table 2	intake	tank	China	yellow catfish	Pelteobagrus fulvidraco	0.78	62.41
Luo et al., 2010	Table 2	intake	tank	China	yellow catfish	Pelteobagrus fulvidraco	0.9	46.81
Luo et al., 2010	Table 2	intake	tank	China	yellow catfish	Pelteobagrus fulvidraco	1.05	47.88
Luo et al., 2010	Table 2	intake	tank	China	yellow catfish	Pelteobagrus fulvidraco	1.18	38.95
Lupatsch and Kissil 1998	Table 3	intake	tank	Israel	gilthead seabream	Sparus auratu	1	45
Lupatsch and Kissil 1998	Table 3	intake	tank	Israel	gilthead seabream	Sparus auratu	10	37
Lupatsch and Kissil 1998	Table 3	intake	tank	Israel	gilthead seabream	Sparus auratu	50	32
Lupatsch and Kissil 1998	Table 3	intake	tank	Israel	gilthead seabream	Sparus auratu	100	30
Lupatsch and Kissil 1998	Table 3	intake	tank	Israel	gilthead seabream	Sparus auratu	200	28
Lupatsch and Kissil 1998	Table 3	intake	tank	Israel	gilthead seabream	Sparus auratu	300	27
Lupatsch and Kissil 1998	Table 3	intake	tank	Israel	gilthead seabream	Sparus auratu	400	26
Masumoto et al., 2001	Table 4	not sure	tank	Japan	Japanese flounder	Paralichthys olivaceus	control	37.6
Masumoto et al., 2001	Table 4	not sure	tank	Japan	Japanese flounder	Paralichthys olivaceus	supplement	47.5
Masumoto et al., 2001	Table 4	not sure	tank	Japan	Japanese flounder	Paralichthys olivaceus	non-supplement	1.3
Montanhini and Ostrensky	Table 8	feed			Nile tilapia	Oreochromis niloticus		28
Morales et al., 2018	Table 3	intake	tank	Argentina	Rainbow trout		Control	22
Morales et al., 2018	Table 3	intake	tank	Argentina	Rainbow trout		MSP	37
Morales et al., 2018	Table 3	intake	tank	Argentina	Rainbow trout		MCP	31.6
Morales et al., 2018	Table 3	intake	tank	Argentina	Rainbow trout		MAP	36.2
Musharraf and Khan 2018	Table 2	feed	tank		Indian Major Carp	Labeo rohita	P1	38.69
Musharraf and Khan 2018	Table 2	feed	tank		Indian Major Carp	Labeo rohita	P2	57.28
Musharraf and Khan 2018	Table 2	feed	tank		Indian Major Carp	Labeo rohita	P3	76.15
Musharraf and Khan 2018	Table 2	feed	tank		Indian Major Carp	Labeo rohita	P4	98.78
Musharraf and Khan 2018	Table 2	feed	tank		Indian Major Carp	Labeo rohita	P5	78.66
Musharraf and Khan 2018	Table 2	feed	tank		Indian Major Carp	Labeo rohita	P6	66.12
Musharraf and Khan 2018	Table 2	feed	tank		Indian Major Carp	Labeo rohita	P7	57.63
Neto et al., 2015	Table 8	feed	cage	Brazil	Nile tilapia			28
Nordrum et al., 1997	Table 4	intake	tank		Atlantic salmon	Salmo salar	D1	72
Nordrum et al., 1997	Table 4	intake	tank		Atlantic salmon	Salmo salar	D2	77
Nordrum et al., 1997	Table 4	intake	tank		Atlantic salmon	Salmo salar	D3	69
Nordrum et al., 1997	Table 4	intake	tank		Atlantic salmon	Salmo salar	D4	79
Nordrum et al., 1997	Table 4	intake	tank		Atlantic salmon	Salmo salar	D5	94
Nordrum et al., 1997	Table 4	intake	tank		Atlantic salmon	Salmo salar	D6	60
Oliva-Teles and Pimentel-Rodrigues 2004	Table 4	intake			European sea bass	Dicentrarchus labrax	D1	45.8
Oliva-Teles and Pimentel-Rodrigues 2004	Table 4	intake			European sea bass	Dicentrarchus labrax	D2	50.6
Oliva-Teles and Pimentel-Rodrigues 2004	Table 4	intake			European sea bass	Dicentrarchus labrax	D3	52.1
Oliva-Teles and Pimentel-Rodrigues 2004	Table 4	intake			European sea bass	Dicentrarchus labrax	D4	33
Oliva-Teles and Pimentel-Rodrigues 2004	Table 4	intake			European sea bass	Dicentrarchus labrax	D5	33.7
Oliva-Teles and Pimentel-Rodrigues 2004	Table 4	intake			European sea bass	Dicentrarchus labrax	D6	29.7
Prabhu et al., 2014	Table 6	intake			rainbow trout		M	30.9
Prabhu et al., 2014	Table 6	intake			rainbow trout		VP0	23.9
Prabhu et al., 2014	Table 6	intake			rainbow trout		VP+	26.7
Qiu et al., 2017	Table 3	feed	tank		Pacific White Shrimp	Litopenaeus vannamei	d0	20.41
Qiu et al., 2017	Table 3	feed	tank		Pacific White Shrimp	Litopenaeus vannamei	dnp	27.66
Qiu et al., 2017	Table 3	feed	tank		Pacific White Shrimp	Litopenaeus vannamei	d500	20.51
Qiu et al., 2017	Table 3	feed	tank		Pacific White Shrimp	Litopenaeus vannamei	d1000	20.96
Qiu et al., 2017	Table 3	feed	tank		Pacific White Shrimp	Litopenaeus vannamei	d2000	20.42
Qiu et al., 2017	Table 3	feed	tank		Pacific White Shrimp	Litopenaeus vannamei	d4000	20.8
Rafiee and Saad 2004	Table 2	feed			red tilapia	Oreochromis sp.)	Weight 20	14.08
Rafiee and Saad 2004	Table 2	feed			red tilapia	Oreochromis sp.)	40	19.14
Rafiee and Saad 2004	Table 2	feed			red tilapia	Oreochromis sp.)	80	20.36
Rafiee and Saad 2004	Table 2	feed			red tilapia	Oreochromis sp.)	120	19.16
Rafiee and Saad 2004	Table 2	feed			red tilapia	Oreochromis sp.)	180	7.18
Rafiee and Saad 2005	Table 4	feed			red tilapia	Oreochromis sp.	fish group 20	28.04
Rafiee and Saad 2005	Table 4	feed			red tilapia	Oreochromis sp.	40	33.13
Rafiee and Saad 2005	Table 4	feed			red tilapia	Oreochromis sp.	80	30.94
Rafiee and Saad 2005	Table 4	feed			red tilapia	Oreochromis sp.	120	18.93
Rafiee and Saad 2005	Table 4	feed			red tilapia	Oreochromis sp.	180	27.88
Rathbone et al., 2001	Table 7	intake			Coho Salmon	Oncorhynchus kisutch	WM	22
Rathbone et al., 2001	Table 7	intake			Coho Salmon	Oncorhynchus kisutch	DM	25
Rathbone et al., 2001	Table 7	intake			Coho Salmon	Oncorhynchus kisutch	SB	16
Rathbone et al., 2001	Table 7	intake			Coho Salmon	Oncorhynchus kisutch	CO	24
Sajjadi and Carter 2004	Figure 1	intake			Atlantic salmon	Salmo salar	C	45.2985
Sajjadi and Carter 2004	Figure 1	intake			Atlantic salmon	Salmo salar	CP	52.6129
Sajjadi and Carter 2004	Figure 1	intake			Atlantic salmon	Salmo salar	CS	34.6299
Sajjadi and Carter 2004	Figure 1	intake			Atlantic salmon	Salmo salar	CSP	38.1383
Salas-Leiton et al., 2017	Table 4	intake			Senegalese sole	Solea senegalensis	AP2.5	26.4
Salas-Leiton et al., 2017	Table 4	intake			Senegalese sole	Solea senegalensis	AP3.2	18.42
Salas-Leiton et al., 2017	Table 4	intake			Senegalese sole	Solea senegalensis	AP6.0	21.29
Salas-Leiton et al., 2017	Table 4	intake			Senegalese sole	Solea senegalensis	AP6.5	17.78
Salas-Leiton et al., 2017	Table 4	intake			Senegalese sole	Solea senegalensis	AP8.0	15.4
Santinha et al., 1999	Table 7	intake	tank		Gilthead seabream	Sparus aurata	47-15	16.4
Santinha et al., 1999	Table 7	intake	tank		Gilthead seabream	Sparus aurata	47-21	23.2
Santinha et al., 1999	Table 7	intake	tank		Gilthead seabream	Sparus aurata	51-15	20.3
Santinha et al., 1999	Table 7	intake	tank		Gilthead seabream	Sparus aurata	51-21	23.8
Sardar et al., 2007	Table 4		tank		common carp	Cyprinus carpio	D1	43.1
Sardar et al., 2007	Table 4		tank		common carp	Cyprinus carpio	D2	27.5
Sardar et al., 2007	Table 4		tank		common carp	Cyprinus carpio	D3	32.1
Sardar et al., 2007	Table 4		tank		common carp	Cyprinus carpio	D4	27
Sardar et al., 2007	Table 4		tank		common carp	Cyprinus carpio	D5	23.9
Sardar et al., 2007	Table 4		tank		common carp	Cyprinus carpio	D6	45.9
Sardar et al., 2007	Table 4		tank		common carp	Cyprinus carpio	D7	35.8
Satoh et al., 1996	Table 6		tank		Rainbow trout		D1	28.8
Satoh et al., 1996	Table 6		tank		Rainbow trout		D2	29.6
Satoh et al., 1996	Table 6		tank		Rainbow trout		D3	23.5
Satoh et al., 1996	Table 6		tank		Rainbow trout		D4	16.8
Satoh et al., 1996	Table 6		tank		Rainbow trout		D5	15
Satoh et al., 2003	Table 4	intake	tank		Rainbow trout		Control	18.5
Satoh et al., 2003	Table 4	intake	tank		Rainbow trout		Experimental	35.9
Satoh et al., 2003	Table 4	intake	tank		Rainbow trout	Oncorhynchus mykiss		18.5
Satoh et al., 2003	Table 4	intake	tank		Rainbow trout	Oncorhynchus mykiss		35.9
Sevgili et al., 2014	Table 4	intake	tank		Turbot	Psetta maxima	10L	57.4
Sevgili et al., 2014	Table 4	intake	tank		Turbot	Psetta maxima	13L	60.5
Sevgili et al., 2014	Table 4	intake	tank		Turbot	Psetta maxima	16L	60.9
Sevgili et al., 2014	Table 4	intake	tank		Turbot	Psetta maxima	19L	62.5
Sevgili et al., 2015	Tabl e9	intake	tank		Turbot	Psetta maxima	Danish LT	47.67
Sevgili et al., 2015	Tabl e9	intake	tank		Turbot	Psetta maxima	Domestic LT	33.29
Sevgili et al., 2015	Tabl e9	intake	tank		Turbot	Psetta maxima	Peru-1	27.68
Sevgili et al., 2015	Tabl e9	intake	tank		Turbot	Psetta maxima	Peru-2	30.42
Sevgili et al., 2015	Tabl e9	intake	tank		Turbot	Psetta maxima	WFM	27.88
Storebakken et al., 2000	Table 3	intake	tank		Atlantic salmon	Salmo salar	FM	27.7
Storebakken et al., 2000	Table 3	intake	tank		Atlantic salmon	Salmo salar	SPC	27.6
Suloma et al., 2013	Table 4	intake	tank		Nile tilapia	Oreochromis niloticus		30.49
Suloma et al., 2013	Table 4	intake	tank		Nile tilapia	Oreochromis niloticus		36.95
Suloma et al., 2013	Table 4	intake	tank		Nile tilapia	Oreochromis niloticus		34.37
Suloma et al., 2013	Table 4	intake	tank		Nile tilapia	Oreochromis niloticus		45.74
Sumagaysay-Chavoso 2003	Table 6	feed	tank		Milkfish	Chanos chanos		22.8
Sumagaysay-Chavoso 2003	Table 6	feed	tank		Milkfish	Chanos chanos		10.6
Sumagaysay-Chavoso 2003	Table 6	feed	tank		Milkfish	Chanos chanos		6.4
Sun et al., 2016	Table 3	intake			Atlantic salmon	Salmo salar	group1	22.82
Sun et al., 2016	Table 3	intake			Atlantic salmon	Salmo salar	group2	26.85
Sun et al., 2016	Table 3	intake			Atlantic salmon	Salmo salar	group3	26.74
Sun et al., 2016	Table 3	intake			Atlantic salmon	Salmo salar	group4	38.59
Sun et al., 2016	Table 3	intake			Atlantic salmon	Salmo salar	group5	20.42
Sun et al., 2016	Table 3	intake			Atlantic salmon	Salmo salar	group6	30.52
Tang et al., 2012	Table 2	intake			Yellow Catfish	Pelteobagrus fulvidraco	p0.33	77.46
Tang et al., 2012	Table 2	intake			Yellow Catfish	Pelteobagrus fulvidraco	p0.56	57.99
Tang et al., 2012	Table 2	intake			Yellow Catfish	Pelteobagrus fulvidraco	p0.81	54.45
Tang et al., 2012	Table 2	intake			Yellow Catfish	Pelteobagrus fulvidraco	p1.15	46.38
Tang et al., 2012	Table 2	intake			Yellow Catfish	Pelteobagrus fulvidraco	p1.31	37.51
Tang et al., 2012	Table 2	intake			Yellow Catfish	Pelteobagrus fulvidraco	p1.57	45.18
Uyan et al., 2016	Table 5	intake			Japanese flounder	Paralichthys olivaceus		19.6
Uyan et al., 2016	Table 5	intake			Japanese flounder	Paralichthys olivaceus		29.3
Uyan et al., 2016	Table 5	intake			Japanese flounder	Paralichthys olivaceus		35.5
Uyan et al., 2016	Table 5	intake			Japanese flounder	Paralichthys olivaceus		39
Uyan et al., 2016	Table 5	intake			Japanese flounder	Paralichthys olivaceus		48.3
Uyan et al., 2016	Table 5	intake			Japanese flounder	Paralichthys olivaceus		44.1
Uyan et al., 2016	Table 5	intake			Japanese flounder	Paralichthys olivaceus		35.2
van Bussela et al., 2013	Table 7	intake	tank		Turbot	Psettamaxima	control	69.2
van Bussela et al., 2013	Table 7	intake	tank		Turbot		Low ortho-P 2	81.6
Wang et al., 2017	Table 3	intake			Taimen	Hucho taimen	0.22	75.41
Wang et al., 2017	Table 3	intake			Taimen	Hucho taimen	0.4	67.97
Wang et al., 2017	Table 3	intake			Taimen	Hucho taimen	0.55	62.35
Wang et al., 2017	Table 3	intake			Taimen	Hucho taimen	0.74	48.44
Wang et al., 2017	Table 3	intake			Taimen	Hucho taimen	0.9	39.7
Wang et al., 2017	Table 3	intake			Taimen	Hucho taimen	1.07	36.41
Wu et al., 2015	Table 2	feed	net pen		golden pompano	Trachinotus ovatus	0.5 meal	18.7
Wu et al., 2015	Table 2	feed	net pen		golden pompano	Trachinotus ovatus	1 meal	25.4
Wu et al., 2015	Table 2	feed	net pen		golden pompano	Trachinotus ovatus	2 meals	24
Wu et al., 2015	Table 2	feed	net pen		golden pompano	Trachinotus ovatus	3 meals	24
Wu et al., 2015	Table 2	feed	net pen		golden pompano	Trachinotus ovatus	4 meals	23.3
Wu et al., 2015	Table 2	feed	net pen		golden pompano	Trachinotus ovatus	raw fish	9.1
Xue et al., 2012	Table 5	intake	tank		Siverian sturgeon	Acipenser baerii		22.3
Xue et al., 2012	Table 5	intake	tank		Siverian sturgeon	Acipenser baerii		20.5
Xue et al., 2012	Table 5	intake	tank		Siverian sturgeon	Acipenser baerii		23.6
Xue et al., 2012	Table 5	intake	tank		Siverian sturgeon	Acipenser baerii		21.3
Xue et al., 2012	Table 5	intake	tank		Siverian sturgeon	Acipenser baerii		25.1
Xue et al., 2012	Table 5	intake	tank		Siverian sturgeon	Acipenser baerii		23.1
Xue et al., 2012	Table 5	intake	tank		Siberian sturgeon	Acipenser baerii Brandt	HC	22.3
Xue et al., 2012	Table 5	intake	tank		Siberian sturgeon	Acipenser baerii Brandt	HAPB75	20.5
Xue et al., 2012	Table 5	intake	tank		Siberian sturgeon	Acipenser baerii Brandt	HAPB100	23.6
Xue et al., 2012	Table 5	intake	tank		Siberian sturgeon	Acipenser baerii Brandt	LC	21.3
Xue et al., 2012	Table 5	intake	tank		Siberian sturgeon	Acipenser baerii Brandt	LAPB75	25.1
Xue et al., 2012	Table 5	intake	tank		Siberian sturgeon	Acipenser baerii Brandt	LAPB100	23.1
Yuan et al., 2011	Table 2	intake			Chinese sucker	Myxocyprinus asiaticus	1	81.5
Yuan et al., 2011	Table 2	intake			Chinese sucker	Myxocyprinus asiaticus	2	60.35
Yuan et al., 2011	Table 2	intake			Chinese sucker	Myxocyprinus asiaticus	3	54.64
Yuan et al., 2011	Table 2	intake			Chinese sucker	Myxocyprinus asiaticus	4	40.01
Yuan et al., 2011	Table 2	intake			Chinese sucker	Myxocyprinus asiaticus	5	31.06
Zhang et al., 2012	Table 9	intake			rainbow trout		PPC	59.2
Zhang et al., 2012	Table 9	intake			rainbow trout		CPC	63.6
Zhang et al., 2012	Table 9	intake			rainbow trout		SPC	42.8
Zhang et al., 2012	Table 9	intake			rainbow trout		PC	64.3
Zhang et al., 2012	Table 9	intake			rainbow trout		PS	49.2
Zhang et al., 2012	Table 9	intake			rainbow trout		CS	56.3
Zhang et al., 2012	Table 9	intake			rainbow trout		PCS	57.7
Zhang et al., 2012	Table 9	intake			rainbow trout		FM	38.2
Zhang et al., 2016	Table 2	feed	hachery		yellow croaker	Larimichthys crocea	FM	47.37
Zhang et al., 2016	Table 2	feed	hachery		yellow croaker	Larimichthys crocea	SBM	27.89
Zhang et al., 2016	Table 2	feed	hachery		yellow croaker	Larimichthys crocea	0.4%CA	30.72
Zhang et al., 2016	Table 2	feed	hachery		yellow croaker	Larimichthys crocea	0.8%CA	34.78
Zhang et al., 2016	Table 2	feed	hachery		yellow croaker	Larimichthys crocea	1.6%CA	36.97
Zhang et al., 2016	Table 2	feed	hachery		yellow croaker	Larimichthys crocea	3.0%CA	36.8
Jahan et al., 2003	Figure 3	feed					Control	25.4962
Jahan et al., 2003	Figure 3	feed					Diet1	37.4809
Jahan et al., 2003	Figure 3	feed					Diet2	35.7252
Jahan et al., 2003	Figure 3	feed					Diet3	37.7099
Jahan et al., 2003	Figure 3	feed					Diet4	37.9389
Jahan et al., 2003	Figure 3	feed					Diet5	42.9771

## Sheet: reference
Azevedo PA, Cho CY, Leeson S, Bureau DP (1998) Effects of feeding level and water temperature on growth, nutrient and energy utilization and waste outputs of rainbow trout (Oncorhynchus mykiss). Aquatic Living Resources, 11, 227-238.
Biswas A, Biswas BK, Ito J, Takaoka O, Yagi N, Itoh S, Takii K (2011) Soybean meal can partially replace enzyme-treated fish meal in the diet of juvenile Pacific bluefin tuna Thunnus orientalis. Fisheries Science, 77, 615-621.
Braga WF, Araujo JG, Martins GP, Oliveira SL, Guimaraes IG (2016) Dietary total phosphorus supplementation in goldfish diets. Latin American Journal of Aquatic Research, 44, 129-136.
Bureau DP, Cho CY (1999) Phosphorus utilization by rainbow trout (Oncorhynchus mykiss): estimation of dissolved phosphorus waste output. Aquaculture, 179, 127-140.
Chen MH, Sun YY, Kong CM, Tang HJ, Gan L (2017) Effect of dietary phosphorus levels on growth and body composition of crucian carp, Carassius auratus under indoor and outdoor experiments. Aquaculture Nutrition, 23, 702-709.
Fontagne S, Silva N, Bazin D et al. (2009) Effects of dietary phosphorus and calcium level on growth and skeletal development in rainbow trout (Oncorhynchus mykiss) fry. Aquaculture, 297, 141-150.
Garcia-Romero J, Gines R, Vargas R, Izquierdo M, Robaina L (2014) Marine and freshwater crab meals in diets for red porgy (Pagrus pagrus): Digestibility, ammonia-N excretion, phosphorous and calcium retention. Aquaculture, 428, 158-165.
Green JA, Brannon EL, Hardy RW (2002) Effects of dietary phosphorus and lipid levels on utilization and excretion of phosphorus and nitrogen by rainbow trout (Oncorhynchus mykiss). 2. Production-scale study. Aquaculture Nutrition, 8, 291-298.
Grisdale-Helland B, Shearer KD, Helland J (2007) Energy and nutrient utilization of Atlantic cod, Atlantic salmon and rainbow trout fed diets differing in energy content. Aquaculture Nutrition, 13, 321-334.
Hossain MA, Pandey A, Satoh S (2007) Effects of organic acids on growth and phosphorus utilization in red sea bream Pagrus major. Fisheries Science, 73, 1309-1317.
Hung LT, Thanh NT, Pham MA, Browdy CL (2015) A comparison of the effect of dietary fungal phytase and dicalcium phosphate supplementation on growth performances, feed and phosphorus utilization of tra catfish juveniles (Pangasianodon hypophthalmus Sauvage, 1878). Aquaculture Nutrition, 21, 10-17.
Jahan P, Watanabe T, Kiron V, Satoh S (2003) Improved carp diets based on plant protein sources reduce environmental phosphorus loading. Fisheries Science, 69, 219-225.
Kaushik SJ, Coves D, Dutto G, Blanc D (2004) Almost total replacement of fish meal by plant protein sources in the diet of a marine teleost, the European seabass, Dicentrarchus labrax. Aquaculture, 230, 391-404.
Ketola HG, Richmond ME (1994) REQUIREMENT OF RAINBOW-TROUT FOR DIETARY PHOSPHORUS AND ITS RELATIONSHIP TO THE AMOUNT DISCHARGED IN HATCHERY EFFLUENTS. Transactions of the American Fisheries Society, 123, 587-594.
Kim JD, Kim KS, Song JS, Lee JY, Jeong KS (1998) Optimum level of dietary monocalcium phosphate based on growth and phosphorus excretion of mirror carp, Cyprinus carpio. Aquaculture, 161, 337-344.
Kim JD, Shin SH (2006) Growth, feed utilization and nutrient retention of juvenile olive flounder (Paralichthys olivaceus) fed moist, semi-moist and extruded diets. Asian-Australasian Journal of Animal Sciences, 19, 720-726.
Kousoulaki K, Fjelldal PG, Aksnes A, Albrektsen S (2010) Growth and tissue mineralisation of Atlantic cod (Gadus Morhua) fed soluble P and Ca salts in the diet. Aquaculture, 309, 181-192.
Lanari D, Poli BM, Ballestrazzi R, Lupi P, D'agaro E, Mecatti M (1999) The effects of dietary fat and NFE levels on growing European sea bass (Dicentrarchus labrax L.). Growth rate, body and fillet composition, carcass traits and nutrient retention efficiency. Aquaculture, 179, 351-364.
Lee K-J, Powella MS, Barrows FT, Smiley S, Bechtel P, Hardy RW (2010) Evaluation of supplemental fish bone meal made from Alaska seafood processing byproducts and dicalcium phosphate in plant protein based diets for rainbow trout (Oncorhynchus mykiss). Aquaculture, 302, 248-255.
Lellis WA, Barrows FT, Hardy RW (2004) Effects of phase-feeding dietary phosphorus on survival, growth, and processing characteristics of rainbow trout Oncorhynchus mykiss. Aquaculture, 242, 607-616.
Liang JJ, Liu YJ, Tian LX, Yang HJ, Liang GY (2012) Dietary available phosphorus requirement of juvenile grass carp (Ctenopharyngodon idella). Aquaculture Nutrition, 18, 181-188.
Liu KKM, Barrows FT, Hardy RW, Dong FM (2004) Body composition, growth performance, and product quality of rainbow trout (Oncorhynchus mykiss) fed diets containing poultry fat, soybean/corn lecithin, or menhaden oil. Aquaculture, 238, 309-328.
Lu J, Li J, Furuya Y et al. (2009) Efficient productivity and lowered nitrogen and phosphorus discharge load from GH-transgenic tilapia (Oreochromis niloticus) under visual satiation feeding. Aquaculture, 293, 241-247.
Luo Z, Li X, Gong S, Xi W, Li Y (2009) Effect of Dietary Phosphorus on the Growth and Body Components of Juvenile Synechogobius hasta. J. Ocean Univ. China (Oceanic and Coastal Sea Research), 8, 65-70.
Luo Z, Tan XY, Liu X, Wang WM (2010) Dietary total phosphorus requirement of juvenile yellow catfish Pelteobagrus fulvidraco. Aquaculture International, 18, 897-908.
Lupatsch I, Kissil GW (1998) Predicting aquaculture waste from gilthead seabream (Sparus aurata) culture using a nutritional approach. Aquatic Living Resources, 11, 265-268.
Masumoto T, Tamura B, Shimeno S (2001) Effects of phytase on bioavailability of phosphorus in soybean meal-based diets for Japanese flounder Paralichthys olivaceus. Fisheries Science, 67, 1075-1080.
Morales GA, Azcuy RL, Casaretto ME et al. (2018) Effect of different inorganic phosphorus sources on growth performance, digestibility, retention efficiency and discharge of nutrients in rainbow trout. Aquaculture.
Musharraf M, Khan MA (2018) Dietary Phosphorus Requirement of Fingerling Indian Major Carp, Labeo rohita (Hamilton). JOURNAL OF THE WORLD AQUACULTURE SOCIETY.
Neto RM, Ostrensky A (2015) Nutrient load estimation in the waste of Nile tilapia Oreochromis niloticus (L.) reared in cages in tropical climate conditions. Aquaculture Research, 46, 1309-1322.
Nordrum S, Asgard T, Shearer KD, Arnessen P (1997) Availability of phosphorus in fish bone meal and inorganic salts to Atlantic salmon (Salmo salar) as determined by retention. Aquaculture, 157, 51-61.
Oliva-Teles A, Pimentel-Rodrigues A (2004) Phosphorus requirement of European sea bass (Dicentrarchus labrax L.) juveniles. Aquaculture Research, 35, 636-642.
Prabhu PaJ, Schrama JW, Mariojouls C et al. (2014) Post-prandial changes in plasma mineral levels in rainbow trout fed a complete plant ingredient based diet and the effect of supplemental di-calcium phosphate. Aquaculture, 430, 34-43.
Qiu X, Davis DA (2017) Effects of dietary phytase supplementation on growth performance and apparent digestibility coefficients of Pacific White Shrimp Litopenaeus vannamei. Aquaculture Nutrition, 23, 942-951.
Rafiee G, Saad CR (2005) Nutrient cycle and sludge production during different stages of red tilapia (Oreochromis sp.) growth in a recirculating aquaculture system. Aquaculture, 244, 109-118.
Rathbone CK, Babbitt JK, Dong FM, Hardy RW (2001) Performance of juvenile coho salmon Oncorhynchus kisutch fed diets containing meals from fish wastes, deboned fish wastes, or skin-and-bone by-product as the protein ingredient. JOURNAL OF THE WORLD AQUACULTURE SOCIETY, 32, 21-29.
Sajjadi M, Carter CG (2004) Dietary phytase supplementation and the utilisation of phosphorus by Atlantic salmon (Salmo salar L.) fed a canola-meal-based diet. Aquaculture, 240, 417-431.
Salas-Leiton E, Dias J, Gavaia P, Amoedo A, Valente LMP (2017) Optimization of phosphorus content in high plant protein practical diets for Senegalese sole (Solea senegalensis, Kaup 1858) juveniles: influence on growth performance and composition of whole body and vertebrae. Aquaculture Nutrition, 23, 18-29.
Santinha PJM, Medale F, Corraze G, Gomes EFS (1999) Effects of the dietary protein: lipid ratio on growth and nutrient utilization in gilthead seabream (Sparus aurata L.). Aquaculture Nutrition, 5, 147-156.
Sardar P, Randhawa HS, Abid M, Prabhakar SK (2007) Effect of dietary microbial phytase supplementation on growth performance, nutrient utilization, body compositions and haemato-biochemical profiles of Cyprinus carpio (L.) fingerlings fed soyprotein-based diet. Aquaculture Nutrition, 13, 444-456.
Satoh S, Hernandez A, Tokoro T, Morishita Y, Kiron V, Watanabe T (2003) Comparison of phosphorus retention efficiency between rainbow trout (Oncorhynchus mykiss) fed a commercial diet and a low fish meal based diet. Aquaculture, 224, 271-282.
Satoh S, Pornngam N, Takeuchi T, Watanabe T (1996) Influence of dietary phosphorus levels on growth and mineral availability in rainbow trout. Fisheries Science, 62, 483-487.
Sevgili H, Kurtoglu A, Oikawa M, Ozturk E, Dedebali N, Emre N, Pak F (2014) High dietary lipids elevate carbon loss without sparing protein in adequate protein-fed juvenile turbot (Psetta maxima). Aquaculture International, 22, 797-810.
Storebakken T, Shearer KD, Roem AJ (2000) Growth, uptake and retention of nitrogen and phosphorus, and absorption of other minerals in Atlantic salmon Salmo salar fed diets with fish meal and soy-protein concentrate as the main sources of protein. Aquaculture Nutrition, 6, 103-108.
Suloma A, Mabroke RS, El-Haroun ER (2013) Meat and bone meal as a potential source of phosphorus in plant-protein-based diets for Nile tilapia (Oreochromis niloticus). Aquaculture International, 21, 375-385.
Sumagaysay-Chavoso NS (2003) Nitrogen and phosphorus digestibility and excretion of different-sized groups of milkfish (Chanos chanos Forsskal) fed formulated and natural food-based diets. Aquaculture Research, 34, 407-418.
Sun GX, Liu Y, Qiu DG, Yi MM, Li X, Li Y (2016) Effects of feeding rate and frequency on growth performance, digestion and nutrients balances of Atlantic salmon (Salmo salar) in recirculating aquaculture systems (RAS). Aquaculture Research, 47, 176-188.
Tang Q, Wang CF, Xie CX, Jin JL, Huang YQ (2012) Dietary Available Phosphorus Affected Growth Performance, Body Composition, and Hepatic Antioxidant Property of Juvenile Yellow Catfish Pelteobagrus fulvidraco. Scientific World Journal.
Uyan O, Koshio S, Teshima S, Ishikawa M, Thu M, Alam MS, Michael FR (2006) Growth and phosphorus loading by partially replacing fishmeal with tuna muscle by-product powder in the diet of juvenile Japanese flounder, Paralichthys olivaceus. Aquaculture, 257, 437-445.
Van Bussel CGJ, Mahlmann L, Kroeckel S, Schroeder JP, Schulz C (2013) The effect of high ortho-phosphate water levels on growth, feed intake, nutrient utilization and health status of juvenile turbot (Psetta maxima) reared in intensive recirculating aquaculture systems (RAS). Aquacultural Engineering, 57, 63-70.
Wang CA, Li JN, Wang LS et al. (2017) Effects of dietary phosphorus on growth, body composition and immunity of young taimen Hucho taimen (Pallas, 1773). Aquaculture Research, 48, 3066-3079.
Wu YB, Han H, Qin JG, Wang Y (2015) Effect of feeding frequency on growth, feed utilization, body composition and waste output of juvenile golden pompano (Trachinotus ovatus) reared in net pens. Aquaculture Research, 46, 1436-1443.
Xue M, Yun B, Wang J et al. (2012) Performance, body compositions, input and output of nitrogen and phosphorus in Siberian sturgeon, Acipenser baerii Brandt, as affected by dietary animal protein blend replacing fishmeal and protein levels. Aquaculture Nutrition, 18, 493-501.
Yuan YC, Yang HJ, Gong SY, Luo Z, Yu DH, Yan YL, Yang XF (2011) Dietary phosphorus requirement of juvenile Chinese sucker, Myxocyprinus asiaticus. Aquaculture Nutrition, 17, 159-169.
Zhang HL, Yi LN, Sun RJ, Zhou HH, Xu W, Zhang WB, Mai KS (2016) Effects of dietary citric acid on growth performance, mineral status and intestinal digestive enzyme activities of large yellow croaker Larimichthys crocea (Richardson, 1846) fed high plant protein diets. Aquaculture, 453, 147-153.
Zhang YX, Overland M, Shearer KD, Sorensen M, Mydland LT, Storebakken T (2012) Optimizing plant protein combinations in fish meal-free diets for rainbow trout (Oncorhynchus mykiss) by a mixture model. Aquaculture, 360, 25-36.
