# Supplementary material for: The shift of phosphorus transfers in global fisheries and aquaculture
Source: Nat Commun. 2020 Jan 17;11:355. doi: 10.1038/s41467-019-14242-7 (PMC6969157; doi:10.1038/s41467-019-14242-7)
Supplement: Supplementary file 8 — Source Data [file 41467_2019_14242_MOESM8_ESM.xlsx]

## Sheet: Fig2
Fig 2
Year	in_lower	in_upper	out_lower	out_upper	in_ave	out_ave	Unit Tg P per year
1950	0.00671764	0.0153146	0.187354	0.239656	0.0103102	0.209601
1951	0.00821815	0.0180284	0.203231	0.271081	0.012237	0.230519
1952	0.00883583	0.0197453	0.207914	0.269806	0.0133853	0.235133
1953	0.0099516	0.0228063	0.213713	0.27739	0.0156646	0.241086
1954	0.0126934	0.02871	0.232908	0.309366	0.0202099	0.265003
1955	0.0141103	0.0333745	0.239666	0.310201	0.0225157	0.267906
1956	0.0153147	0.0351165	0.254832	0.328418	0.0237861	0.286287
1957	0.0196321	0.0465926	0.25483	0.318988	0.032315	0.282775
1958	0.0195788	0.0448982	0.255883	0.317592	0.0316956	0.281097
1959	0.0211171	0.0509715	0.27829	0.347512	0.0345107	0.306425
1960	0.0201554	0.0468404	0.297668	0.368268	0.0322249	0.326684
1961	0.0182428	0.0411591	0.325603	0.395667	0.0283096	0.353236
1962	0.017257	0.039399	0.352389	0.426078	0.0271382	0.383536
1963	0.0189065	0.0425991	0.371303	0.453358	0.029561	0.405665
1964	0.0208172	0.047852	0.415056	0.518189	0.0324462	0.461826
1965	0.0237116	0.0547841	0.418547	0.521969	0.0377036	0.463928
1966	0.0247625	0.0561742	0.454488	0.565893	0.0392246	0.502352
1967	0.0260261	0.058652	0.48637	0.60132	0.0398721	0.536217
1968	0.0265533	0.0600306	0.519766	0.625555	0.0410254	0.558073
1969	0.028176	0.0642878	0.493939	0.580833	0.0440655	0.524478
1970	0.0305722	0.0700018	0.542329	0.641562	0.0473315	0.575597
1971	0.0331867	0.0746007	0.537725	0.63036	0.0505823	0.566708
1972	0.0356693	0.0798367	0.493484	0.567031	0.0535266	0.512251
1973	0.0379485	0.0836365	0.506164	0.572937	0.0575888	0.518687
1974	0.0412285	0.0919958	0.533353	0.596464	0.0620343	0.5462
1975	0.0440858	0.096447	0.526987	0.591622	0.0666538	0.540295
1976	0.0456718	0.0994455	0.543722	0.61263	0.0681527	0.556978
1977	0.0490266	0.107773	0.5556	0.622549	0.0722962	0.564642
1978	0.0527261	0.111197	0.587128	0.655773	0.075323	0.600553
1979	0.0568494	0.120531	0.563659	0.62847	0.0814007	0.579715
1980	0.0627784	0.132254	0.563851	0.626908	0.089027	0.576376
1981	0.071503	0.15253	0.584982	0.651355	0.101987	0.598479
1982	0.0806389	0.169034	0.621751	0.692333	0.114371	0.639733
1983	0.0902641	0.190464	0.611349	0.684607	0.128627	0.627659
1984	0.103151	0.221814	0.655803	0.734121	0.148983	0.672765
1985	0.124299	0.260458	0.683749	0.763382	0.176223	0.703962
1986	0.145461	0.309959	0.718071	0.805466	0.206775	0.743744
1987	0.168658	0.363885	0.725376	0.813097	0.24106	0.750322
1988	0.188126	0.399396	0.751352	0.838889	0.265152	0.779883
1989	0.205229	0.429246	0.753659	0.839532	0.283997	0.78466
1990	0.218429	0.45381	0.723962	0.811387	0.30428	0.758664
1991	0.232808	0.495614	0.725118	0.805723	0.31789	0.755406
1992	0.256416	0.53408	0.752925	0.834344	0.352011	0.784338
1993	0.287321	0.590137	0.763061	0.854529	0.394967	0.800609
1994	0.324815	0.679933	0.820139	0.936448	0.458671	0.868956
1995	0.370996	0.775722	0.835609	0.93653	0.527784	0.884385
1996	0.410544	0.878509	0.874432	0.980489	0.59213	0.920823
1997	0.429435	0.91937	0.869729	0.973948	0.625773	0.913513
1998	0.459584	0.974451	0.813	0.906108	0.648356	0.855013
1999	0.480866	1.02842	0.855634	0.957609	0.696649	0.904699
2000	0.529427	1.08571	0.872464	0.984568	0.731245	0.920739
2001	0.567356	1.20088	0.858288	0.953172	0.780691	0.901104
2002	0.618924	1.27105	0.866865	0.963933	0.831236	0.909068
2003	0.661972	1.32961	0.859129	0.950775	0.886627	0.905517
2004	0.730324	1.45577	0.91646	1.02126	0.971497	0.966423
2005	0.801534	1.58883	0.91943	1.02556	1.04001	0.970198
2006	0.860683	1.71008	0.894262	0.991211	1.11756	0.947429
2007	0.946688	1.80801	0.906992	1.01251	1.19535	0.962153
2008	0.982289	1.92405	0.920502	1.01652	1.28925	0.973337
2009	1.06558	2.10644	0.931985	1.03535	1.36252	0.987892
2010	1.1085	2.23325	0.924499	1.02013	1.4588	0.976614
2011	1.19546	2.33397	0.98028	1.07909	1.5375	1.03408
2012	1.28434	2.54612	0.975404	1.07104	1.67127	1.02778
2013	1.36296	2.7217	1.01152	1.10776	1.77457	1.06341
2014	1.43867	2.87482	1.00575	1.10046	1.87003	1.05957
2015	1.52757	2.97985	1.02377	1.12722	1.93713	1.08136
2016	1.59241	3.08993	1.03963	1.1449	2.04427	1.0984

## Sheet: Fig3
Fig 3
Average P input (Tg P per year )
	p_ocean	p_africa	p_centamerica	p_europe_south	p_europe_north	p_europe_east	p_europe_west	p_america_south	p_america_north	p_asia_southeast	p_asia_south	p_asia_east	p_asia_west
1950	0	8.0763e-05	0	0.000144168	5.06732e-05	0.0025303	0.00020195	0	0.000171684	0.00213794	0.00182248	0.00304472	0.000125558
1951	0	8.73728e-05	0	0.000215309	5.89069e-05	0.00230782	0.000207028	0	0.000176678	0.00225253	0.00191197	0.0048919	0.000127512
1952	0	0.000109076	0	0.000193135	6.58846e-05	0.00217232	0.00021418	0	0.000181921	0.00251457	0.00200847	0.00576118	0.000164558
1953	0	0.000122451	0	0.000214774	6.82105e-05	0.00233975	0.000259459	0	0.000187048	0.00267745	0.00211251	0.00748142	0.000201509
1954	0	0.00013879	0	0.000205027	7.75142e-05	0.00288782	0.000263461	0	0.000193871	0.0030732	0.00222476	0.0108993	0.000246174
1955	0	0.000156459	1.93223e-06	0.000259398	8.5572e-05	0.00291785	0.000272477	0	0.000196499	0.0034889	0.00234606	0.0124844	0.000306133
1956	0	0.000164736	3.86445e-06	0.000308787	9.27591e-05	0.0030075	0.000238066	0	0.00020267	0.00380459	0.00247751	0.013201	0.000284582
1957	0	0.000183493	3.09156e-06	0.000305191	0.00010556	0.00325662	0.000280692	0	0.000209681	0.00402823	0.00262037	0.0210014	0.000320652
1958	0	0.000205795	3.86445e-06	0.000265579	0.000123554	0.00254907	0.000287635	0	0.000217289	0.00424967	0.00277514	0.0206921	0.000325914
1959	0	0.000221134	3.86445e-06	0.000286955	0.000157763	0.00308321	0.00029742	0	0.000226493	0.00476609	0.00294374	0.0221868	0.000337172
1960	0	0.000228173	3.86445e-06	0.000311867	0.000172511	0.00362452	0.000342235	0	0.000231055	0.00494507	0.00312688	0.0188837	0.000354991
1961	0	0.000253689	4.2991e-06	0.000435913	0.000191054	0.00407578	0.000353443	0	0.000249386	0.00520646	0.00332707	0.0138264	0.000386047
1962	0	0.000259069	4.63734e-06	0.000453542	0.000183873	0.00375079	0.000364398	2.32591e-08	0.000266035	0.00541864	0.00354508	0.0125083	0.000383776
1963	0	0.000291915	4.63734e-06	0.000506773	0.000185369	0.00395031	0.000423558	4.65182e-08	0.000288962	0.00550138	0.00378384	0.0141898	0.000434456
1964	0	0.000331799	3.09156e-06	0.000518863	0.000205607	0.00437985	0.000487086	9.30364e-08	0.000313836	0.00574653	0.00404474	0.0159589	0.00045583
1965	0	0.000310226	3.09156e-06	0.000613307	0.000262362	0.00440481	0.000483775	1.16296e-07	0.000570346	0.00594739	0.00438412	0.0202727	0.000451375
1966	0	0.000306769	3.86445e-06	0.000739195	0.00024783	0.0047058	0.000562369	1.16296e-07	0.000440861	0.00629933	0.00464487	0.0208646	0.000409046
1967	0	0.000303297	5.79668e-06	0.000705659	0.0002665	0.00519297	0.000625041	2.32591e-07	0.000506696	0.00670337	0.00498976	0.0201972	0.000375608
1968	0	0.00030855	5.79668e-06	0.000764216	0.000308529	0.00522006	0.000680534	4.88441e-07	0.000575346	0.0072797	0.00531537	0.0201428	0.000424053
1969	0	0.000324883	5.79668e-06	0.000908936	0.000290875	0.00516465	0.000693992	1.37726e-06	0.000571636	0.00748989	0.00580116	0.0223743	0.000438042
1970	0	0.000336627	1.98595e-05	0.000964498	0.000259347	0.00545987	0.000729242	3.49048e-06	0.000827303	0.00788922	0.00628393	0.0240544	0.000503711
1971	0	0.000375224	2.47501e-05	0.000959584	0.000329441	0.00567956	0.000795471	4.2486e-06	0.000810156	0.00822682	0.00690565	0.0259307	0.00054072
1972	0	0.000412419	2.55092e-05	0.00103397	0.0003834	0.00675739	0.000875691	1.19089e-05	0.000900918	0.00850743	0.00751026	0.0265313	0.000576462
1973	0	0.000452172	7.41139e-05	0.0010863	0.000371624	0.00709319	0.000964668	2.5881e-05	0.00100139	0.00898878	0.00823049	0.0286943	0.000605829
1974	0	0.000460038	7.07994e-05	0.00133169	0.000390161	0.00747178	0.00102044	4.76328e-05	0.00111403	0.00971923	0.00892407	0.0309149	0.000569522
1975	9.30364e-08	0.000468717	0.000115327	0.00131307	0.00047604	0.00841053	0.00110841	7.32218e-05	0.0013765	0.0100446	0.00975926	0.0329144	0.000593416
1976	3.34256e-06	0.000541189	0.00010839	0.00132053	0.000485704	0.00848356	0.00102167	9.96694e-05	0.00139303	0.0102632	0.0107545	0.0330622	0.000615271
1977	6.44428e-06	0.000613278	0.000125395	0.00141477	0.000488091	0.00889508	0.00119968	0.000161295	0.00146149	0.0109282	0.0117169	0.0346268	0.000657389
1978	9.39819e-06	0.000686749	0.000212666	0.00142738	0.000611992	0.00873844	0.0012538	0.000195789	0.00127802	0.0118521	0.0129513	0.0354402	0.000663095
1979	1.23409e-05	0.000759711	0.000299881	0.00144924	0.000701147	0.00940664	0.00125648	0.000248744	0.00126945	0.012277	0.0143014	0.0387632	0.000652278
1980	1.52574e-05	0.000833445	0.000385009	0.00149352	0.000792952	0.0093967	0.00157553	0.000478424	0.00176011	0.0140753	0.0157577	0.0418162	0.000642387
1981	1.81216e-05	0.000908001	0.000513455	0.00164047	0.0010455	0.0109614	0.00148364	0.000653028	0.00251466	0.017408	0.0174122	0.0467619	0.000661628
1982	2.19052e-05	0.00101947	0.000623314	0.00163988	0.00131306	0.0120742	0.00179663	0.0010492	0.00324143	0.0175753	0.0192084	0.0541145	0.000685978
1983	2.45451e-05	0.00107419	0.000699615	0.0016256	0.00156766	0.0124524	0.00197756	0.00155096	0.00347723	0.0195464	0.0211933	0.0627252	0.000701082
1984	2.96795e-05	0.00116669	0.000598027	0.00156702	0.00174946	0.0142439	0.00196274	0.00159724	0.00399966	0.0209096	0.0238216	0.0765364	0.000774356
1985	3.43427e-05	0.00163133	0.000721999	0.00168797	0.00206892	0.0148764	0.00213973	0.00150242	0.00399201	0.022904	0.0260941	0.0976762	0.000869163
1986	3.79451e-05	0.0017229	0.000879792	0.0017476	0.00256625	0.0161548	0.00240346	0.00198043	0.00498034	0.0242594	0.0286718	0.12047	0.000859007
1987	5.79118e-05	0.00178597	0.00107887	0.00194599	0.00294959	0.0169158	0.00243722	0.00298618	0.00527212	0.0273392	0.0329642	0.144354	0.000932065
1988	0.000100252	0.00217236	0.00120515	0.00204542	0.004377	0.0143915	0.00257618	0.0033808	0.00480384	0.0302652	0.0367819	0.160459	0.00130695
1989	0.000154607	0.00299008	0.00130893	0.00213611	0.00581626	0.0155566	0.00277968	0.00351958	0.00522389	0.0329655	0.040844	0.168118	0.00119096
1990	0.00017856	0.00248414	0.00145585	0.00238415	0.00688138	0.0175275	0.00274734	0.00431882	0.00535122	0.0356003	0.0416854	0.181012	0.00120731
1991	0.000220933	0.00271076	0.00162446	0.00232422	0.00750951	0.0105324	0.00280072	0.00579537	0.00562558	0.0389831	0.0492313	0.187532	0.00131733
1992	0.000266578	0.00294691	0.00188731	0.0025731	0.006598	0.0103812	0.00292106	0.00708627	0.00625504	0.0421833	0.0546127	0.211944	0.00134922
1993	0.000292756	0.00259179	0.00228254	0.00270244	0.00753613	0.00894104	0.00304218	0.00643572	0.0064282	0.0472084	0.0559689	0.249131	0.00139587
1994	0.000347139	0.00270965	0.00276342	0.00288554	0.00910892	0.00752957	0.00312372	0.00710027	0.00622791	0.0548999	0.0602331	0.29954	0.00148179
1995	0.00043543	0.0032369	0.00264539	0.00310155	0.010561	0.00659677	0.00321403	0.00942373	0.0066917	0.0576245	0.0674719	0.354607	0.00162745
1996	0.000515854	0.00392035	0.00337326	0.00336296	0.0120523	0.00596589	0.0032922	0.0115437	0.0067893	0.0579435	0.0730781	0.408038	0.00195969
1997	0.000494088	0.00391207	0.00379166	0.00382542	0.013464	0.0057496	0.0033212	0.0142322	0.00765076	0.0570418	0.0804897	0.429094	0.00229613
1998	0.000521043	0.0051244	0.00387125	0.00428462	0.0146585	0.00600646	0.00310861	0.0153841	0.00771122	0.0556067	0.0868793	0.442003	0.00280279
1999	0.000602979	0.00772741	0.00418953	0.00463221	0.0171512	0.00672874	0.00303	0.0157836	0.00858976	0.0643142	0.0953265	0.465414	0.00278748
2000	0.000699653	0.0108524	0.00426941	0.0049984	0.0172545	0.00692413	0.00307647	0.017211	0.00849298	0.0720478	0.0911696	0.49065	0.00325651
2001	0.000819778	0.0110533	0.00505371	0.00520868	0.0182814	0.0074396	0.00314155	0.0215101	0.00927206	0.0782901	0.101184	0.516073	0.00308272
2002	0.000867728	0.0123319	0.00565155	0.00479191	0.0191349	0.00764137	0.00316188	0.0236114	0.0102	0.0862968	0.10702	0.547296	0.00291905
2003	0.000822462	0.0139708	0.00642983	0.00553056	0.0202105	0.00785102	0.00315699	0.0254128	0.0104935	0.102527	0.114971	0.571373	0.00358894
2004	0.000920195	0.0147894	0.00751633	0.00497573	0.0215048	0.00779802	0.00301057	0.027933	0.00984525	0.124464	0.136366	0.607692	0.00442173
2005	0.000948765	0.0167159	0.00914987	0.0052652	0.0207007	0.00829359	0.00266646	0.0294474	0.00983654	0.144028	0.142476	0.64492	0.00527421
2006	0.00111977	0.0201772	0.0103564	0.00563713	0.0217012	0.00769059	0.00255471	0.0319146	0.0100266	0.16282	0.152299	0.68548	0.00549354
2007	0.00120357	0.0217108	0.010262	0.00619351	0.0247061	0.00840245	0.00257123	0.0315577	0.0100769	0.183083	0.159136	0.730213	0.00593498
2008	0.00129085	0.0256835	0.0109416	0.00619299	0.0251266	0.00877416	0.00270871	0.0339691	0.00988567	0.209217	0.184369	0.764264	0.0065191
2009	0.00160691	0.0272173	0.0101189	0.00638425	0.0286428	0.00886614	0.0025578	0.0357395	0.00925094	0.22205	0.18603	0.81693	0.00676591
2010	0.00169295	0.0362651	0.009057	0.00642022	0.03029	0.0086733	0.00257466	0.0363451	0.00937248	0.24551	0.203699	0.861446	0.00702569
2011	0.001779	0.0395688	0.00983486	0.00606757	0.0335811	0.00887472	0.00198427	0.0430687	0.00869381	0.263337	0.202513	0.910617	0.00705533
2012	0.00192345	0.0421406	0.0103513	0.0060177	0.0382695	0.00957545	0.00196133	0.0492269	0.00853574	0.289347	0.23036	0.974937	0.00789327
2013	0.00184813	0.0465676	0.00960384	0.00595912	0.0365329	0.00978289	0.00207297	0.0497156	0.00855556	0.311892	0.248095	1.03493	0.00795182
2014	0.00180314	0.0495536	0.0126825	0.005844	0.039184	0.0100969	0.00203994	0.0585967	0.00819326	0.32348	0.262609	1.08576	0.00890524
2015	0.00207951	0.0508172	0.0130391	0.0060115	0.0401494	0.00978162	0.00185369	0.0578143	0.00940751	0.331422	0.278865	1.12514	0.00914107
2016	0.00228782	0.0572873	0.0132224	0.00653246	0.0388869	0.0105768	0.00193113	0.0572591	0.00973664	0.356011	0.300751	1.17811	0.00997054
Lower (5%) P input (Tg P per year )
1950	0	4.94095e-05	0	6.29924e-05	2.4691e-05	0.00108735	9.34569e-05	0	7.43812e-05	0.00161574	0.000918035	0.00191293	5.32788e-05
1951	0	5.66361e-05	0	8.91336e-05	2.77366e-05	0.00100887	9.71049e-05	0	8.23874e-05	0.00176476	0.000981269	0.00276014	5.51736e-05
1952	0	6.9882e-05	0	7.93218e-05	3.03851e-05	0.000993726	0.000103608	0	7.99942e-05	0.00197174	0.0010433	0.00342566	6.90251e-05
1953	0	8.02052e-05	0	9.44245e-05	3.24054e-05	0.0010912	0.000123667	0	8.547e-05	0.00207518	0.00109448	0.00429824	8.78703e-05
1954	0	9.12868e-05	0	9.19415e-05	3.77105e-05	0.00138081	0.000122667	0	8.91631e-05	0.00238993	0.00115594	0.00598172	0.000108972
1955	0	0.000106054	7.61178e-07	0.000127577	3.87045e-05	0.00136772	0.000139215	0	8.61703e-05	0.00257073	0.00123011	0.00686051	0.000132032
1956	0	0.000112125	1.48784e-06	0.000149815	4.25661e-05	0.00137682	0.000118751	0	9.07263e-05	0.00282342	0.00132475	0.00742403	0.00012358
1957	0	0.000130314	1.27703e-06	0.000151615	5.35062e-05	0.00152963	0.000140046	0	9.09796e-05	0.00301827	0.00142158	0.0108606	0.000135146
1958	0	0.000140651	1.56801e-06	0.000135441	5.87598e-05	0.00126568	0.000139613	0	0.000101087	0.00323501	0.00151551	0.0112914	0.00013891
1959	0	0.000151754	1.60575e-06	0.000152138	8.53948e-05	0.00151175	0.000149006	0	0.00010248	0.00357415	0.00164447	0.0118881	0.00014857
1960	0	0.000154866	1.54471e-06	0.00016075	0.000101009	0.00170561	0.000171691	0	0.000104603	0.00372968	0.00174901	0.0103356	0.000145931
1961	0	0.000177896	1.9084e-06	0.000238561	0.000104695	0.00196495	0.000174501	0	0.00011489	0.00390102	0.00180454	0.00752474	0.000169692
1962	0	0.000180617	1.88361e-06	0.00024542	8.55907e-05	0.00183042	0.000183008	1.04695e-08	0.000128034	0.00410652	0.00202526	0.0071171	0.000171226
1963	0	0.000198616	1.78256e-06	0.000278546	8.73955e-05	0.00188215	0.00021567	2.27449e-08	0.000143655	0.0040995	0.0021222	0.00793008	0.000196777
1964	0	0.000231319	1.26228e-06	0.000295676	0.00010602	0.00209242	0.000246247	4.28653e-08	0.000159007	0.00424506	0.00222681	0.0093689	0.000213577
1965	0	0.000218428	1.233e-06	0.000328851	0.00012529	0.00216326	0.000258168	5.56043e-08	0.000310878	0.00436966	0.00245798	0.0113898	0.000211444
1966	0	0.000214695	1.55305e-06	0.000387115	0.000121728	0.00235524	0.00029376	5.36196e-08	0.000243108	0.00480817	0.00253848	0.0121709	0.000185863
1967	0	0.000212146	2.32914e-06	0.00039759	0.000131751	0.00249831	0.000322672	1.19602e-07	0.000283923	0.00503511	0.00280679	0.0114245	0.000174091
1968	0	0.000219877	2.22449e-06	0.000427668	0.000150053	0.00243923	0.000372725	2.62481e-07	0.000333387	0.00550032	0.00294983	0.0119848	0.000201426
1969	0	0.000222623	2.42528e-06	0.000500895	0.000147425	0.0025024	0.000362853	9.97297e-07	0.000323285	0.00586642	0.00332949	0.0128495	0.000205756
1970	0	0.000232269	1.10697e-05	0.000531304	0.000140682	0.00258355	0.000381442	2.50583e-06	0.000493424	0.0059843	0.00348315	0.0134992	0.00021699
1971	0	0.000263707	1.31399e-05	0.000523917	0.000167908	0.00276611	0.000430532	3.10287e-06	0.000478778	0.00637332	0.00409934	0.0151287	0.000246522
1972	0	0.000298949	1.48315e-05	0.000555029	0.000201944	0.00327444	0.000480726	9.13952e-06	0.000543055	0.00661433	0.00427243	0.0160267	0.00026593
1973	0	0.000324265	4.07538e-05	0.000628856	0.000203723	0.00352714	0.000525262	1.96304e-05	0.000607948	0.00711647	0.00468947	0.0168474	0.000300061
1974	0	0.000327566	3.95066e-05	0.000766152	0.000228239	0.00367326	0.000566052	3.50283e-05	0.000673138	0.00756956	0.00526225	0.0183988	0.000262681
1975	4.40013e-08	0.000329758	6.24761e-05	0.000737145	0.00029403	0.00426093	0.000602934	5.34923e-05	0.000877138	0.00790119	0.00553452	0.0195605	0.000303014
1976	1.68872e-06	0.00037932	6.66532e-05	0.000749314	0.000298846	0.00424434	0.000560166	7.03484e-05	0.000898846	0.00804087	0.00637765	0.0204787	0.00031017
1977	3.09051e-06	0.000439292	7.57763e-05	0.00080436	0.000307779	0.00440477	0.000648856	0.000119641	0.000998836	0.00890608	0.00697397	0.0211981	0.00032709
1978	4.49186e-06	0.000495741	0.000117634	0.000832098	0.000391912	0.00441314	0.000667394	0.000147669	0.000878953	0.00951565	0.00773666	0.0225125	0.00033592
1979	5.75702e-06	0.000543425	0.000168971	0.000834851	0.000485622	0.00457966	0.000699037	0.000190489	0.000884628	0.01011	0.00857789	0.0253543	0.000321804
1980	7.08072e-06	0.000594025	0.000222477	0.000874496	0.000527968	0.00474427	0.000894211	0.000358763	0.00124345	0.0118031	0.00946508	0.0263603	0.000316975
1981	8.49724e-06	0.000650104	0.000295395	0.00094578	0.000712222	0.0053684	0.000837048	0.000495674	0.00176761	0.0145055	0.0104992	0.0297455	0.000333781
1982	1.06098e-05	0.000729738	0.000388015	0.000974164	0.000926968	0.00591972	0.0010247	0.000761586	0.00224956	0.0145548	0.011831	0.0331503	0.000357644
1983	1.29233e-05	0.000763535	0.000459947	0.000988563	0.00110634	0.00625961	0.00111445	0.00107596	0.00240989	0.0165373	0.0127732	0.0379942	0.000364018
1984	2.03049e-05	0.000826656	0.000422216	0.000993505	0.00127347	0.00691588	0.00107164	0.00112682	0.00276469	0.0178295	0.0144741	0.0466574	0.000400532
1985	2.51777e-05	0.00118295	0.00052311	0.00104141	0.00148502	0.00716966	0.00120096	0.00107686	0.00278982	0.0195381	0.0158256	0.0588437	0.000460912
1986	3.12032e-05	0.00122289	0.000648533	0.00109311	0.00177469	0.00773628	0.00135651	0.0013984	0.00356828	0.0209076	0.0181146	0.0729743	0.000432427
1987	4.57842e-05	0.00127468	0.000816077	0.00129856	0.00208734	0.00828709	0.00132914	0.00200456	0.00371968	0.0241482	0.0196921	0.092335	0.000484194
1988	8.55079e-05	0.00156086	0.000927629	0.00138597	0.00307055	0.00731788	0.00148557	0.00238312	0.00333729	0.0264403	0.0228197	0.100284	0.000694264
1989	0.000134097	0.00216762	0.00102185	0.00140695	0.00386522	0.00775317	0.00158963	0.00264599	0.00383882	0.0288384	0.0255489	0.10962	0.000681977
1990	0.00015302	0.00174557	0.00111439	0.00165379	0.00459807	0.00871301	0.00156967	0.0033724	0.00407046	0.0313107	0.0264609	0.112905	0.00068814
1991	0.000191451	0.00203742	0.00124444	0.00164956	0.0048756	0.00542248	0.00161705	0.00450842	0.00431769	0.0344278	0.0310572	0.12268	0.000799397
1992	0.000230934	0.002186	0.00149964	0.00182629	0.00437736	0.00526191	0.0017372	0.00588285	0.00477274	0.0369204	0.0347685	0.130149	0.000786801
1993	0.000249453	0.00195546	0.00181481	0.00195032	0.00461332	0.00468129	0.00182625	0.00541092	0.00485316	0.0412202	0.036727	0.151466	0.000871785
1994	0.000299727	0.00204086	0.0021863	0.00213792	0.00574695	0.00382607	0.00185639	0.00602531	0.0047058	0.0470494	0.0381523	0.176457	0.000995519
1995	0.000356536	0.00250317	0.00206454	0.00227183	0.00620269	0.00353908	0.00188318	0.00823248	0.00507356	0.049185	0.044506	0.214052	0.00111811
1996	0.000420639	0.00308141	0.00257649	0.00253852	0.00709242	0.00315352	0.00192728	0.0100706	0.00514527	0.0490734	0.0500923	0.243623	0.00138176
1997	0.000407084	0.00316716	0.00289916	0.00296342	0.0078233	0.00297475	0.00199364	0.012363	0.00565812	0.0484132	0.0528306	0.255904	0.00165158
1998	0.00044972	0.00407428	0.00295049	0.00334606	0.00888183	0.00317681	0.00190925	0.0130826	0.00589413	0.0481491	0.0577667	0.269285	0.00209534
1999	0.000484556	0.0059686	0.00317536	0.00372422	0.00978759	0.00357964	0.0019043	0.0134962	0.00657162	0.0553736	0.0629538	0.294013	0.00214452
2000	0.000575733	0.00852958	0.0032012	0.00397542	0.00990712	0.00366833	0.00187638	0.0146304	0.00616778	0.0613553	0.0634412	0.305724	0.00252173
2001	0.000663886	0.0085983	0.00395594	0.00414035	0.0104477	0.0038506	0.00187092	0.0184778	0.00695235	0.0673884	0.0664527	0.329984	0.00255033
2002	0.000694822	0.00962098	0.00430765	0.00387584	0.0111043	0.00401185	0.0019422	0.0204599	0.00774641	0.0741392	0.0699851	0.355864	0.00228885
2003	0.000640795	0.0106911	0.00501645	0.00443655	0.0111355	0.00427131	0.00203036	0.0212516	0.0083501	0.0867391	0.0785442	0.390498	0.00297821
2004	0.00072705	0.0112499	0.00583193	0.00397477	0.0123992	0.00421501	0.00184328	0.0238908	0.00782785	0.105028	0.0895045	0.418411	0.00360041
2005	0.000735761	0.0127276	0.00707024	0.00426892	0.0116451	0.00469955	0.00169004	0.0250104	0.0078146	0.121492	0.0933553	0.44684	0.00443995
2006	0.000871636	0.0157807	0.00798808	0.00453554	0.0118192	0.00422298	0.00156945	0.0274473	0.00791966	0.134143	0.101388	0.46523	0.00465108
2007	0.000897542	0.0166067	0.0078141	0.00487704	0.0136059	0.00454898	0.00166501	0.0276503	0.00791449	0.15244	0.101322	0.522706	0.00490983
2008	0.000952775	0.0200797	0.00830355	0.004955	0.0138842	0.00484364	0.00172515	0.028523	0.00797519	0.173158	0.120877	0.553798	0.00560402
2009	0.00125592	0.020283	0.00771428	0.00520114	0.0156666	0.00480267	0.00161553	0.0313666	0.00728823	0.185404	0.117991	0.586128	0.00562288
2010	0.00128151	0.0271843	0.00663905	0.00522245	0.0166171	0.00477786	0.0016166	0.0311536	0.00768695	0.202581	0.129222	0.60776	0.00594032
2011	0.00134747	0.0294884	0.00730741	0.0049122	0.018043	0.0049181	0.00127166	0.0374411	0.00706286	0.215253	0.133546	0.625209	0.00566085
2012	0.00139169	0.031445	0.00796728	0.00491386	0.0204867	0.00540126	0.00122277	0.0426127	0.00691907	0.235814	0.15465	0.694775	0.00622477
2013	0.00134623	0.0351301	0.00750987	0.00481629	0.0187921	0.00567218	0.00132318	0.0416447	0.00711586	0.254187	0.162287	0.721145	0.00621514
2014	0.00132535	0.0379828	0.00985658	0.0047328	0.0200715	0.00587236	0.00126602	0.0506592	0.00664692	0.266489	0.180984	0.779401	0.00742709
2015	0.00154823	0.0378488	0.0102186	0.00484678	0.0216308	0.00560136	0.00120499	0.0492031	0.00784916	0.274395	0.187722	0.779363	0.0075878
2016	0.00164261	0.0435699	0.0102946	0.00524422	0.0212693	0.00602259	0.00121632	0.0483419	0.00815589	0.292176	0.205967	0.823636	0.00841876
Upper (95%) P input (Tg P per year )
1950	0	0.000122738	0	0.000216896	8.14127e-05	0.00368634	0.000294061	0	0.000240312	0.00341235	0.00270965	0.00450306	0.000188416
1951	0	0.000136301	0	0.000322164	9.67217e-05	0.00358522	0.000310365	0	0.000255995	0.00359545	0.0029182	0.00683776	0.000187725
1952	0	0.000175185	0	0.000286942	0.000102939	0.00317945	0.000335501	0	0.000255967	0.00406042	0.00298159	0.00826815	0.000238328
1953	0	0.000196871	0	0.00033954	0.000106213	0.0035151	0.000382794	0	0.00027373	0.00419346	0.0031411	0.0108448	0.000291819
1954	0	0.000220968	0	0.000315035	0.000127002	0.004445	0.000392981	0	0.00028031	0.00489603	0.00329612	0.0155893	0.000379182
1955	0	0.000242592	2.90244e-06	0.00038968	0.000136635	0.00441438	0.000410215	0	0.000285914	0.00551587	0.00347716	0.0179162	0.000453636
1956	0	0.000263785	6.05935e-06	0.000482057	0.000146947	0.00455155	0.000362907	0	0.000289106	0.00599701	0.0037402	0.0190195	0.000427325
1957	0	0.000300877	4.68997e-06	0.000490302	0.000168542	0.00507134	0.000424566	0	0.000302268	0.00634199	0.00385931	0.0304347	0.000498001
1958	0	0.00033024	6.17455e-06	0.000400168	0.000196374	0.00387954	0.000435891	0	0.00031042	0.00678651	0.00403677	0.0296931	0.000492875
1959	0	0.000352543	5.66001e-06	0.000428738	0.000250668	0.00452117	0.000453654	0	0.000317426	0.00764612	0.00443015	0.0305656	0.000523856
1960	0	0.000368887	5.81166e-06	0.000463888	0.000284202	0.00548949	0.000513238	0	0.000331043	0.00781486	0.00463355	0.0269761	0.000499562
1961	0	0.000404229	6.56199e-06	0.000674216	0.000302596	0.00625811	0.000552302	0	0.000354163	0.00836886	0.00487526	0.0200563	0.000554846
1962	0	0.000409032	6.97271e-06	0.00068659	0.000277139	0.00582535	0.000551118	3.75256e-08	0.000379205	0.00874835	0.00520023	0.0183688	0.000578033
1963	0	0.00047762	6.89844e-06	0.000803834	0.000288504	0.00584205	0.00064878	7.06309e-08	0.000407531	0.00849313	0.00561736	0.020616	0.000633276
1964	0	0.000520862	4.59811e-06	0.000795274	0.000317516	0.00670675	0.000770673	1.40857e-07	0.000444084	0.00919352	0.00602773	0.0228346	0.00067688
1965	0	0.000504673	4.71299e-06	0.000928214	0.000405071	0.00670952	0.000742069	1.78332e-07	0.000807938	0.00950091	0.00642727	0.028501	0.000674477
1966	0	0.000504793	5.6582e-06	0.00116243	0.000376479	0.00689768	0.000887271	1.8187e-07	0.000631967	0.00984875	0.00703491	0.0299325	0.000612862
1967	0	0.000476021	8.87268e-06	0.00107678	0.000408636	0.00766369	0.000945303	3.56808e-07	0.000756555	0.010654	0.00743148	0.0283	0.000568422
1968	0	0.00050284	8.61917e-06	0.00119649	0.000488619	0.00796664	0.00103498	7.42482e-07	0.000850723	0.0116752	0.00786039	0.0301578	0.000638342
1969	0	0.000528737	8.92863e-06	0.00139498	0.000444192	0.00740125	0.00105813	2.38161e-06	0.000839852	0.0119404	0.0085583	0.0330973	0.000653202
1970	0	0.000525166	2.95447e-05	0.00149171	0.000406692	0.00815953	0.00110588	6.78829e-06	0.00122592	0.0122605	0.00940948	0.0345203	0.000777109
1971	0	0.000601247	3.71503e-05	0.00150383	0.000505863	0.00825456	0.00121808	7.69538e-06	0.00118955	0.0130493	0.0103707	0.0376778	0.00081775
1972	0	0.000657026	3.88084e-05	0.00163006	0.000592581	0.0100795	0.00136608	2.22333e-05	0.00137931	0.0135545	0.0111346	0.0381524	0.000833975
1973	0	0.000713034	0.000110193	0.00164896	0.000549476	0.0104657	0.00146848	4.91163e-05	0.00152032	0.0142429	0.0122764	0.0426136	0.00089515
1974	0	0.000732262	0.000111154	0.00200788	0.000624639	0.0111388	0.00154478	8.48108e-05	0.00164067	0.0154742	0.0132599	0.044174	0.00084668
1975	1.41076e-07	0.000743168	0.000178851	0.00198577	0.000744487	0.0124809	0.00171254	0.000138445	0.0020292	0.0161412	0.014582	0.0478157	0.000868778
1976	5.29383e-06	0.000843692	0.000165641	0.00203405	0.000775306	0.0128523	0.00158415	0.000184493	0.00211953	0.0161078	0.0159586	0.0483442	0.000949908
1977	1.01044e-05	0.000972445	0.000198747	0.00215099	0.000784393	0.0133204	0.00183381	0.000312242	0.00224676	0.018098	0.0179278	0.0507236	0.000978116
1978	1.47844e-05	0.00108736	0.000320895	0.00218126	0.000990482	0.0133273	0.0019779	0.000363592	0.0019052	0.0194321	0.0190459	0.0529522	0.000993743
1979	1.97079e-05	0.00120027	0.00047134	0.00223168	0.00114625	0.0135508	0.00190218	0.000473379	0.00198038	0.0201759	0.0211455	0.0586535	0.000987457
1980	2.45974e-05	0.0013343	0.000594941	0.00229055	0.00129643	0.0139246	0.00239578	0.000900496	0.00271805	0.023101	0.0236604	0.0612002	0.000977803
1981	2.85566e-05	0.00147887	0.000787445	0.00251862	0.00174438	0.0166574	0.00225034	0.00121104	0.00385418	0.0286734	0.0252772	0.0689903	0.000972225
1982	3.21711e-05	0.00161143	0.000972035	0.00254065	0.00218363	0.0174951	0.00275156	0.00203887	0.00503098	0.0287926	0.0289226	0.0789452	0.00104205
1983	3.9617e-05	0.00168664	0.00109953	0.0025622	0.00261664	0.01839	0.00305553	0.00293542	0.00560452	0.0327092	0.0318212	0.0925952	0.00106467
1984	4.86323e-05	0.00183315	0.000952849	0.00243976	0.0029185	0.0211507	0.0030762	0.00302875	0.00625437	0.0355249	0.036109	0.111723	0.00118092
1985	5.87998e-05	0.00262165	0.00117068	0.0025927	0.00342391	0.0215561	0.0032662	0.00292585	0.00623746	0.0380822	0.0397827	0.144112	0.00129583
1986	6.33909e-05	0.00269927	0.00149451	0.00264311	0.00419788	0.0247203	0.00376276	0.00375167	0.00814655	0.0407552	0.0420166	0.174955	0.00126966
1987	9.65681e-05	0.00275214	0.00185894	0.00301444	0.00480155	0.0250031	0.00364906	0.00581956	0.00868078	0.0468301	0.0501898	0.21848	0.0014065
1988	0.000178088	0.00346926	0.00212325	0.00317002	0.00690022	0.0211718	0.00385915	0.00630009	0.00769609	0.0527587	0.054461	0.239829	0.00196487
1989	0.000272202	0.00463469	0.00230579	0.00327216	0.00937108	0.0233197	0.00419795	0.006722	0.00815076	0.0602687	0.0602327	0.251583	0.00174234
1990	0.000321891	0.00393188	0.00265514	0.00377965	0.0111861	0.025389	0.00413692	0.00849618	0.00857967	0.0647963	0.0622626	0.261514	0.0017853
1991	0.000397373	0.00431925	0.00292454	0.00364743	0.0121306	0.0155565	0.00432255	0.0110968	0.00874066	0.0721162	0.0736255	0.278189	0.00198522
1992	0.000475015	0.00456776	0.00351255	0.00403216	0.0105547	0.0156063	0.00446613	0.012926	0.00986793	0.0765325	0.0813553	0.314457	0.00201735
1993	0.00052217	0.00410869	0.0042075	0.00415458	0.0116137	0.0131671	0.00469239	0.011839	0.0102049	0.0846536	0.0842349	0.362097	0.0020851
1994	0.000630187	0.00434499	0.00526411	0.00450951	0.0147477	0.0111299	0.00462732	0.0141244	0.00963953	0.0987482	0.0905644	0.432889	0.00236563
1995	0.000787705	0.00524187	0.00509938	0.00470701	0.0168795	0.00951218	0.00488834	0.0180652	0.0104251	0.104487	0.101219	0.511595	0.00252034
1996	0.000913239	0.00613995	0.00624389	0.00526655	0.0186851	0.00877759	0.00496647	0.0216982	0.0106774	0.103152	0.112967	0.572069	0.00310176
1997	0.00087435	0.00608325	0.00693295	0.00610092	0.0216734	0.00849881	0.0049145	0.0270588	0.0121032	0.100884	0.122264	0.598383	0.00355675
1998	0.000954344	0.00804598	0.0071591	0.00676243	0.0235639	0.00902558	0.00467468	0.0288787	0.0122361	0.0968707	0.13196	0.636538	0.00447839
1999	0.00113231	0.0119809	0.00765988	0.00744843	0.0277208	0.00987968	0.00447731	0.0296445	0.0140302	0.113294	0.144427	0.687393	0.00443559
2000	0.0012812	0.0175378	0.00791011	0.00799847	0.0283711	0.0102449	0.00457638	0.029641	0.0138355	0.128541	0.136516	0.701323	0.00512256
2001	0.00141217	0.0173894	0.00970605	0.00826483	0.0299362	0.0107764	0.00484818	0.0378567	0.0153528	0.140775	0.151739	0.740902	0.00501265
2002	0.00159623	0.0195095	0.0106717	0.00767837	0.030868	0.010619	0.00488993	0.0430033	0.0164918	0.151545	0.160939	0.791545	0.00472619
2003	0.0014747	0.021888	0.0121342	0.00891136	0.0322548	0.0113708	0.00483376	0.0478859	0.0171301	0.178954	0.170339	0.842288	0.00599013
2004	0.00176606	0.0235131	0.0143493	0.00776707	0.0356824	0.011529	0.0045468	0.0514336	0.0162381	0.219156	0.204948	0.890417	0.00714891
2005	0.00170661	0.026922	0.0176248	0.00843797	0.0338045	0.0121157	0.00411293	0.0531172	0.0159791	0.251713	0.214144	0.944995	0.00860093
2006	0.00205251	0.0333605	0.0198333	0.00899614	0.0349192	0.011134	0.00386837	0.0592098	0.016179	0.284132	0.22967	1.00067	0.00924915
2007	0.00214728	0.0339506	0.0195303	0.00985361	0.0401181	0.0123415	0.0040109	0.057278	0.0167618	0.317127	0.246976	1.06507	0.00995824
2008	0.00232716	0.040182	0.0201152	0.00992883	0.0419063	0.0130853	0.00420654	0.061775	0.0163728	0.362762	0.285989	1.10263	0.010753
2009	0.00281341	0.0429907	0.0192221	0.0100427	0.0482959	0.0127715	0.00388107	0.0643127	0.0151871	0.373657	0.283577	1.22257	0.0113523
2010	0.00289151	0.0569416	0.0168294	0.0104302	0.0502151	0.0123997	0.00387832	0.0647015	0.0156613	0.404277	0.310186	1.28318	0.0116825
2011	0.0031251	0.0619542	0.0188323	0.00974688	0.0543841	0.0130519	0.00309726	0.078321	0.014614	0.442768	0.309145	1.34557	0.0115043
2012	0.003338	0.0654521	0.0196838	0.00966115	0.061787	0.014136	0.00304827	0.0870614	0.0138697	0.472759	0.353148	1.44183	0.0127861
2013	0.00314645	0.0724851	0.018016	0.00955875	0.0593587	0.0145776	0.00313688	0.0928997	0.0139533	0.516244	0.372019	1.53704	0.0122463
2014	0.00303883	0.0783641	0.0239719	0.00940553	0.0678505	0.0149328	0.00304479	0.107036	0.0134099	0.530584	0.39885	1.62047	0.0146755
2015	0.00362853	0.0836271	0.0245114	0.0096626	0.0646973	0.0144935	0.00281806	0.103356	0.0154138	0.542321	0.426888	1.68685	0.0148759
2016	0.00375584	0.0923263	0.025242	0.0105631	0.0645287	0.0156702	0.00295378	0.10646	0.0160658	0.585749	0.461639	1.74547	0.0167248
Average P harvest (Tg P per year )
	p_ocean	p_africa	p_centamerica	p_europe_south	p_europe_north	p_europe_east	p_europe_west	p_america_south	p_america_north	p_asia_southeast	p_asia_south	p_asia_east	p_asia_west
1950	0.000534084	0.0064394	0.00066588	0.00785679	0.0438403	0.0139377	0.0157971	0.00367589	0.0249265	0.00668346	0.00747921	0.0283936	0.00127727
1951	0.000558908	0.00758468	0.000676303	0.00764175	0.0545594	0.0168969	0.0190964	0.00405947	0.0221446	0.00941187	0.00757198	0.0345959	0.00135368
1952	0.000628146	0.00944221	0.000556698	0.00809679	0.0562205	0.0170116	0.0189496	0.00431042	0.0226559	0.0104349	0.00788451	0.0437352	0.0014318
1953	0.000718777	0.00977314	0.00058952	0.00888716	0.0521127	0.0184806	0.0215615	0.00423515	0.0220051	0.0106799	0.00874054	0.044868	0.00141028
1954	0.000718772	0.0097709	0.000805794	0.00922766	0.0627252	0.0218137	0.0200719	0.0046737	0.0243402	0.0126461	0.00909961	0.0487801	0.0015529
1955	0.000710686	0.00994896	0.000882151	0.0100983	0.0561756	0.0245845	0.0215357	0.00579839	0.0237903	0.0135881	0.00936074	0.0530915	0.00175727
1956	0.000704077	0.00978605	0.00113719	0.0103586	0.063006	0.0264557	0.0199254	0.00636776	0.0266954	0.0157168	0.0106933	0.0538144	0.00186545
1957	0.000760964	0.0108409	0.00104688	0.0105672	0.0549333	0.0268895	0.0194797	0.00831343	0.0245944	0.0160414	0.0127518	0.0568986	0.00179335
1958	0.000769456	0.0118252	0.00132557	0.0106326	0.0494061	0.0293438	0.0191965	0.0117653	0.0244797	0.0161458	0.0117283	0.0582322	0.00168961
1959	0.000815304	0.0124946	0.00153377	0.0106649	0.0533675	0.0312015	0.0188289	0.0217713	0.026379	0.0172481	0.010316	0.0615769	0.00174361
1960	0.000915089	0.013673	0.00155734	0.0112044	0.0494689	0.0344038	0.0179119	0.0331994	0.0249616	0.0185467	0.0130548	0.0636211	0.00174982
1961	0.00091129	0.0150869	0.00177529	0.011892	0.0520593	0.0337776	0.0172329	0.0471002	0.0254803	0.0202571	0.011903	0.068783	0.00179266
1962	0.00097556	0.0161817	0.00177513	0.0120873	0.0565275	0.03778	0.0165026	0.0622729	0.0276704	0.0218353	0.0124781	0.0698708	0.00170146
1963	0.00101617	0.0175134	0.00197417	0.0123188	0.0570845	0.0424757	0.0183203	0.0625847	0.026432	0.0236913	0.0130788	0.0682761	0.00216857
1964	0.000969604	0.0189444	0.00207675	0.013528	0.0689609	0.0491503	0.0187297	0.0831271	0.0250786	0.0258856	0.0157693	0.0689326	0.00215215
1965	0.0010287	0.0201008	0.00233329	0.0144577	0.0844008	0.0527185	0.0180188	0.0675738	0.02679	0.0276371	0.0163217	0.0742986	0.0023346
1966	0.00113955	0.0212636	0.00282267	0.0143753	0.0885885	0.0544362	0.0179942	0.0831323	0.0268867	0.0297669	0.0169026	0.0760717	0.00231069
1967	0.00117559	0.0240669	0.00343355	0.0153365	0.086385	0.0566537	0.0180682	0.0910587	0.0271828	0.0318304	0.0171748	0.081155	0.00286081
1968	0.00122635	0.0274997	0.00349084	0.015649	0.0710526	0.0586827	0.0191545	0.0970621	0.032215	0.034809	0.0186772	0.0881738	0.00259789
1969	0.00118917	0.0263995	0.00321376	0.0150747	0.0553799	0.0592738	0.0193021	0.0847484	0.0313424	0.0366138	0.0194846	0.0894533	0.00287533
1970	0.00135297	0.0230278	0.00376606	0.0157303	0.0599158	0.0633759	0.0184519	0.111856	0.0331765	0.03709	0.0209319	0.095015	0.00316338
1971	0.00151325	0.0242352	0.00445933	0.0152138	0.060969	0.062863	0.0161156	0.0995605	0.0325536	0.0391206	0.0217909	0.10237	0.00323339
1972	0.00152934	0.0245638	0.00466934	0.0154785	0.0603894	0.0664834	0.0159071	0.0508003	0.0289692	0.0424779	0.0210181	0.108705	0.00356728
1973	0.00180433	0.0271324	0.00544337	0.015909	0.0615042	0.0733006	0.0175338	0.033876	0.0278064	0.0442843	0.0235101	0.114691	0.00358587
1974	0.00203867	0.0275348	0.00489235	0.0155581	0.0564109	0.0753362	0.0168772	0.0510708	0.0270425	0.042828	0.0257666	0.119749	0.00383124
1975	0.00164951	0.027701	0.00551166	0.0151846	0.0535597	0.0811769	0.0164912	0.0442543	0.0275239	0.0434291	0.0244308	0.119779	0.00395215
1976	0.00191557	0.0263127	0.00668822	0.0152783	0.0565227	0.080423	0.014049	0.0553448	0.0293679	0.0440164	0.0241437	0.121872	0.00428251
1977	0.00191071	0.0260903	0.00740333	0.0144723	0.0564066	0.0734036	0.0120187	0.0447367	0.0290916	0.0501224	0.0255881	0.12457	0.00418268
1978	0.00231546	0.0260103	0.00890283	0.0140734	0.0526045	0.0727444	0.0115944	0.059913	0.0330711	0.0500654	0.0260474	0.129318	0.00453092
1979	0.00246094	0.0253773	0.00994308	0.0131937	0.051993	0.0723088	0.0112802	0.0666962	0.0330582	0.0495372	0.0264253	0.124926	0.00532074
1980	0.00292914	0.0249389	0.0125733	0.013352	0.0529514	0.0757856	0.0116705	0.0609954	0.0337753	0.0493121	0.0266773	0.12726	0.00559455
1981	0.00317747	0.0255363	0.0147778	0.0132101	0.0531624	0.0763165	0.0130379	0.06416	0.0331798	0.0529211	0.0275068	0.133054	0.00550706
1982	0.00296232	0.0259864	0.0131804	0.0139974	0.0515445	0.0794221	0.0133878	0.0741803	0.0350315	0.0549256	0.027429	0.135662	0.00573584
1983	0.00322335	0.0282371	0.0109765	0.013295	0.0556297	0.0797358	0.0137922	0.0588105	0.0364426	0.0603405	0.0289689	0.138947	0.00628464
1984	0.00332906	0.0274482	0.011035	0.0143846	0.0586164	0.0843648	0.013523	0.0818085	0.0380206	0.0597063	0.0316092	0.150009	0.00630954
1985	0.00342274	0.0280442	0.0132551	0.0148922	0.0594505	0.0850446	0.0137793	0.0915992	0.0407212	0.0615871	0.0316575	0.150251	0.00663458
1986	0.0039009	0.0309109	0.0130764	0.0152826	0.0607032	0.0899443	0.0134254	0.107948	0.0430805	0.0660327	0.0329572	0.166465	0.00664307
1987	0.00433769	0.0360096	0.0138135	0.0152884	0.0612109	0.0892819	0.0129807	0.0926494	0.0498792	0.0698221	0.0331628	0.171406	0.00731679
1988	0.00470151	0.0365652	0.0131309	0.015271	0.0767742	0.0752057	0.0131296	0.112186	0.0504969	0.0701159	0.0352879	0.176193	0.00975271
1989	0.00474502	0.0333012	0.0140157	0.0148465	0.073043	0.0737759	0.013983	0.12214	0.0482303	0.0734296	0.0394563	0.17728	0.00777387
1990	0.00537485	0.0345934	0.0131964	0.0135884	0.064832	0.0676506	0.0134671	0.110073	0.0498898	0.0761907	0.0408389	0.175018	0.00687209
1991	0.00588167	0.0325919	0.0135938	0.0133096	0.065775	0.0586837	0.0121476	0.118334	0.0450864	0.0797841	0.0430794	0.169717	0.00628098
1992	0.00619834	0.0393804	0.0116278	0.0131071	0.0698473	0.045144	0.0119611	0.126355	0.0444126	0.0838416	0.0451077	0.175125	0.00657629
1993	0.00605	0.038933	0.0112411	0.0133647	0.0703916	0.03724	0.0128235	0.13656	0.0447138	0.0875523	0.048032	0.186682	0.00700045
1994	0.0060503	0.038102	0.0119953	0.0135291	0.0764209	0.0336676	0.0123976	0.174607	0.0443955	0.0917853	0.0493518	0.201462	0.00735362
1995	0.00698064	0.0405426	0.0130496	0.0138236	0.0873156	0.0385754	0.012782	0.15353	0.0414378	0.0949784	0.051249	0.218077	0.00792865
1996	0.00617363	0.0386523	0.0134094	0.0135066	0.0876087	0.0404222	0.0115965	0.153916	0.0410393	0.0948553	0.0545269	0.24208	0.00728532
1997	0.00764647	0.0416216	0.0139543	0.0136106	0.0940944	0.040722	0.0119205	0.134601	0.0421245	0.0975907	0.0572265	0.242749	0.00716029
1998	0.00837451	0.0431213	0.0125303	0.0134382	0.0896055	0.0388773	0.0123745	0.0838351	0.0403958	0.100145	0.0574479	0.244612	0.00748151
1999	0.00832339	0.0447906	0.0122704	0.0131224	0.0859932	0.0366116	0.0124694	0.127622	0.040922	0.106555	0.0618426	0.24577	0.00816318
2000	0.00788549	0.0472265	0.0139295	0.0123895	0.0875399	0.0352789	0.0123593	0.138844	0.0397149	0.111454	0.062278	0.244354	0.00799948
2001	0.0080761	0.0496477	0.0150269	0.0125303	0.0815547	0.0315659	0.0124433	0.119188	0.0420424	0.115669	0.0647155	0.245312	0.00840958
2002	0.00866629	0.0491355	0.0154645	0.0111238	0.0804464	0.0282686	0.0125389	0.12595	0.0414157	0.120145	0.0654577	0.247154	0.0094263
2003	0.00954135	0.0526555	0.0142706	0.0115857	0.0759673	0.0286932	0.0139236	0.10188	0.0421464	0.126611	0.0670686	0.259691	0.00860314
2004	0.0107833	0.0544202	0.0140961	0.0110067	0.0771776	0.0261211	0.0141572	0.138986	0.04214	0.134266	0.0692523	0.264244	0.00963267
2005	0.0109581	0.0555159	0.0153711	0.0117227	0.0788742	0.0281412	0.0147323	0.131085	0.0415215	0.139128	0.0730091	0.27546	0.00906203
2006	0.0104385	0.0522488	0.0164111	0.0129578	0.0759113	0.0278148	0.0137585	0.112158	0.0414909	0.144398	0.0782087	0.282638	0.00945676
2007	0.0106697	0.0530614	0.0179168	0.0119182	0.0794272	0.0300839	0.0125006	0.109454	0.0401363	0.150181	0.0790356	0.291022	0.00963803
2008	0.00958581	0.0547012	0.0195747	0.012217	0.0815137	0.0301043	0.0109155	0.108246	0.0370118	0.151313	0.0862608	0.301903	0.00837164
2009	0.00965795	0.0561035	0.0193898	0.0123012	0.0821528	0.0334153	0.00952188	0.104985	0.0362501	0.155731	0.088266	0.310284	0.0086825
2010	0.00958871	0.0600278	0.0190051	0.0125638	0.0788876	0.0348635	0.00975676	0.0752358	0.0367155	0.163865	0.095785	0.322539	0.00863278
2011	0.00925312	0.0607305	0.0181014	0.0127435	0.0681599	0.0348254	0.009194	0.110026	0.0409672	0.168095	0.0917229	0.333126	0.00863231
2012	0.010092	0.0653889	0.017379	0.0117962	0.0669356	0.0350895	0.00989179	0.0818591	0.0406068	0.174659	0.10119	0.346434	0.00927937
2013	0.00954827	0.0651791	0.0170841	0.0120657	0.0696198	0.0350019	0.0107348	0.0838833	0.0417366	0.183143	0.102966	0.357689	0.00922715
2014	0.0105546	0.0670878	0.0177048	0.012524	0.069824	0.033616	0.0109179	0.0710553	0.0408397	0.187937	0.108572	0.373552	0.0089662
2015	0.0109165	0.0680708	0.0170119	0.0120562	0.0688893	0.034805	0.0113524	0.0774008	0.0411192	0.188897	0.110714	0.383143	0.00948904
2016	0.011394	0.0731243	0.0172471	0.0119091	0.0664541	0.0367474	0.01163	0.0692286	0.0408325	0.193276	0.117583	0.392139	0.00938812
Lower (5%) P harvest (Tg P per year )
1950	0.000474245	0.00577642	0.000568968	0.00729949	0.0318926	0.0134952	0.0124753	0.00330459	0.0237846	0.00600568	0.00666051	0.0261686	0.0011494
1951	0.000495614	0.00678801	0.000584536	0.00710884	0.0403775	0.0166187	0.0149097	0.00368717	0.0217232	0.00848184	0.00680597	0.0317898	0.00120669
1952	0.000560775	0.00826906	0.000477316	0.00748725	0.0416992	0.0161257	0.0147353	0.00390044	0.0217823	0.00937606	0.00701313	0.0401311	0.00128422
1953	0.00064281	0.00862543	0.000512252	0.00819351	0.0398185	0.0171464	0.0165483	0.00384934	0.0212704	0.00965176	0.00790563	0.0414591	0.00124693
1954	0.000641681	0.00867026	0.000715228	0.00851991	0.0449322	0.0199756	0.0154509	0.00429743	0.0236656	0.0112991	0.00799729	0.0448972	0.00135754
1955	0.000635061	0.00886433	0.000791537	0.00948968	0.0422005	0.022415	0.0170749	0.00532004	0.0234304	0.0120886	0.00829903	0.0487627	0.00152973
1956	0.000623443	0.00873244	0.00102171	0.00970741	0.0476247	0.0240878	0.0161732	0.00578909	0.025807	0.0140105	0.00940558	0.0493793	0.00163379
1957	0.000674689	0.00970548	0.000943902	0.00989077	0.0422148	0.0238101	0.0156559	0.00727938	0.0237989	0.0142936	0.0112653	0.0523703	0.00157814
1958	0.000682865	0.010407	0.00118422	0.00978802	0.0394577	0.0248887	0.0156171	0.00972718	0.0235461	0.0143959	0.0104202	0.0537855	0.00150026
1959	0.000725224	0.0108704	0.00138198	0.00987512	0.0421946	0.0265765	0.015394	0.016849	0.0252743	0.015275	0.00903314	0.0566845	0.00153807
1960	0.000807884	0.0119026	0.00139818	0.0104235	0.0385185	0.0292504	0.0149279	0.0242916	0.023755	0.0164463	0.0115578	0.0583603	0.00155943
1961	0.000799572	0.0130623	0.00158251	0.0109352	0.0420018	0.0300957	0.0147411	0.0349054	0.0246714	0.0179193	0.0104019	0.0635581	0.00157074
1962	0.000857278	0.0139941	0.00159237	0.0111978	0.044773	0.0331595	0.0141019	0.0459267	0.0265226	0.0190797	0.0107494	0.0641985	0.00151459
1963	0.000894788	0.0149727	0.00174978	0.0114775	0.0463031	0.0362901	0.015559	0.0469452	0.0254821	0.0209005	0.0113121	0.062769	0.00193888
1964	0.000871816	0.0167181	0.00186415	0.0126742	0.0525375	0.0423706	0.0161373	0.061631	0.0244502	0.0225978	0.013724	0.0639732	0.00188418
1965	0.00091981	0.0176362	0.00209904	0.0137184	0.0632668	0.0465169	0.0158625	0.0481608	0.025412	0.0243022	0.0140354	0.0683378	0.00204684
1966	0.00102572	0.0186498	0.00253926	0.0136878	0.0678797	0.0489857	0.0160072	0.06075	0.025166	0.0263321	0.0147103	0.0697455	0.00206084
1967	0.00105822	0.0212376	0.00308572	0.0147213	0.0674039	0.0513849	0.0163303	0.066114	0.0243827	0.0281371	0.0149202	0.0746833	0.00255529
1968	0.0010971	0.0235228	0.00310944	0.0148622	0.0591177	0.0544123	0.0168214	0.0711701	0.0276655	0.0302956	0.0160603	0.0812814	0.00235157
1969	0.00106889	0.0230753	0.00282145	0.0142854	0.0513507	0.0562596	0.0163579	0.0601485	0.0269812	0.0319715	0.0166926	0.082805	0.00257332
1970	0.00121762	0.0208066	0.00336008	0.0150408	0.0568317	0.0611838	0.0161065	0.0821742	0.0290238	0.0327129	0.0182515	0.088696	0.00280397
1971	0.00135687	0.0220107	0.00397305	0.0144647	0.0573627	0.0614704	0.014631	0.0736445	0.0285718	0.0344446	0.0189712	0.0949782	0.00285282
1972	0.00137339	0.0222798	0.00418284	0.0148034	0.0584004	0.0657373	0.0141919	0.0396045	0.0263923	0.0368406	0.0182066	0.100818	0.00312457
1973	0.00158486	0.0245751	0.00490756	0.0150502	0.059099	0.0723839	0.0151454	0.0297325	0.0261481	0.0386874	0.0205069	0.107629	0.00308876
1974	0.00178318	0.0248884	0.00450811	0.0148832	0.056385	0.0749859	0.0151938	0.0419208	0.0249233	0.0376854	0.022521	0.111462	0.00329725
1975	0.0014722	0.0248784	0.00510528	0.0143965	0.0536869	0.0809564	0.0147138	0.0358294	0.0252897	0.0387447	0.0216092	0.111424	0.00342449
1976	0.00170933	0.0237824	0.00612128	0.014312	0.0586522	0.0808171	0.0130669	0.0449813	0.0273802	0.0390498	0.0214466	0.114268	0.00366249
1977	0.00171815	0.0239307	0.00673046	0.0135535	0.0592912	0.0732203	0.0115712	0.0393814	0.0274074	0.04479	0.0227305	0.11643	0.00363451
1978	0.00205897	0.0237521	0.00805378	0.0129068	0.0554174	0.0720897	0.0112856	0.0532136	0.0309967	0.044372	0.0232299	0.120097	0.00399971
1979	0.00222165	0.0232074	0.00889852	0.0123154	0.0552113	0.0719605	0.0109477	0.0580208	0.0316201	0.0443677	0.023415	0.116307	0.00475303
1980	0.00264262	0.0226251	0.0111442	0.0123119	0.0554743	0.0744017	0.011036	0.0526881	0.0324858	0.0439859	0.0240394	0.118231	0.00479283
1981	0.00286873	0.0234431	0.0131721	0.0121815	0.055561	0.0745784	0.0124495	0.0554623	0.032586	0.047577	0.0244877	0.122524	0.00471406
1982	0.00272633	0.0237303	0.0115533	0.0130017	0.0527846	0.077185	0.012607	0.0636952	0.0344208	0.0492365	0.024494	0.125203	0.00489074
1983	0.00295945	0.0259191	0.00977661	0.0122845	0.0565866	0.0774343	0.012884	0.0490994	0.0357605	0.0541558	0.0260131	0.12904	0.00537768
1984	0.00306845	0.0253037	0.00988905	0.0134185	0.0594198	0.0818256	0.0124193	0.0672936	0.0376277	0.053592	0.0290441	0.137931	0.00538712
1985	0.00314845	0.025964	0.0119291	0.0138004	0.0589615	0.0822225	0.0123766	0.0769196	0.0404009	0.0553374	0.0289488	0.138066	0.00576458
1986	0.0035759	0.0283864	0.011571	0.0142989	0.0577458	0.0859028	0.012057	0.093178	0.0426803	0.0589991	0.0300948	0.154611	0.00573277
1987	0.00398148	0.0324832	0.0122863	0.0143605	0.0580022	0.0847681	0.0117081	0.0800683	0.0493762	0.0620888	0.0306208	0.156532	0.00633536
1988	0.00434277	0.0332249	0.0116911	0.0142814	0.0719506	0.0704892	0.0117021	0.0972839	0.0501607	0.0628179	0.0324682	0.162216	0.00852792
1989	0.00440861	0.0306576	0.0124411	0.0138142	0.0680266	0.0695714	0.0121493	0.105807	0.0483161	0.065915	0.0364476	0.162872	0.00712311
1990	0.00496597	0.031775	0.011592	0.0125771	0.0612111	0.0632306	0.0117434	0.0947522	0.0496914	0.068198	0.03756	0.161267	0.00631989
1991	0.00544984	0.0299322	0.0119097	0.0122083	0.0614593	0.0566369	0.0107079	0.102413	0.0447549	0.071295	0.0400891	0.156013	0.00583387
1992	0.00578594	0.0360511	0.0102397	0.0121318	0.0666414	0.0441188	0.0106114	0.108056	0.0436767	0.075486	0.0418069	0.16089	0.00599685
1993	0.00566429	0.035396	0.00993957	0.0123371	0.0658522	0.0355954	0.0113897	0.114628	0.0439403	0.078336	0.0445266	0.171314	0.00634766
1994	0.00562672	0.0349912	0.0105648	0.0124607	0.0687635	0.0322112	0.0111119	0.143818	0.043487	0.0825589	0.0458633	0.185043	0.0066169
1995	0.00652097	0.0371896	0.0116803	0.0127242	0.0755889	0.0366419	0.0112155	0.129829	0.0406059	0.085452	0.0478187	0.199858	0.00687339
1996	0.0057611	0.0355305	0.0118114	0.012476	0.0779911	0.0386567	0.0105852	0.129284	0.0401539	0.0851971	0.0506307	0.218114	0.0064561
1997	0.00704448	0.038254	0.0124015	0.0127024	0.0828932	0.0387239	0.0109529	0.112889	0.0409366	0.0877929	0.0531493	0.219865	0.00642164
1998	0.00781061	0.0398189	0.0111831	0.0125123	0.078236	0.0374492	0.0111868	0.0755144	0.0397978	0.0900908	0.0533889	0.224233	0.00677973
1999	0.00781762	0.0415816	0.0110026	0.0123184	0.0756957	0.0357644	0.0112993	0.108107	0.0399107	0.0959182	0.0573541	0.222697	0.00718893
2000	0.00739812	0.0437247	0.01232	0.0116377	0.0769125	0.0349883	0.01118	0.111672	0.038856	0.100185	0.057389	0.220754	0.00715035
2001	0.00750636	0.0455893	0.0129927	0.0118908	0.0753752	0.031383	0.0113335	0.0990893	0.0409479	0.104355	0.0591418	0.223154	0.0074501
2002	0.00807573	0.0451221	0.0135948	0.0104686	0.075497	0.0286792	0.0111788	0.104249	0.0404494	0.107649	0.0600403	0.224333	0.0082271
2003	0.00886811	0.0483653	0.0125414	0.010999	0.0714614	0.0288602	0.0122245	0.0863653	0.0412064	0.114207	0.061691	0.235949	0.00765733
2004	0.00981795	0.0501996	0.0125934	0.0103645	0.0695863	0.0258889	0.0121507	0.114991	0.0412048	0.120801	0.0636884	0.241685	0.00848614
2005	0.00999779	0.0510031	0.0141385	0.0109569	0.0697537	0.0277735	0.0125853	0.105759	0.0409165	0.125411	0.0674021	0.249557	0.00834147
2006	0.00942549	0.0481794	0.0150648	0.0121092	0.0656138	0.0277392	0.0120416	0.0944969	0.0405714	0.130755	0.0721593	0.257574	0.00852239
2007	0.00962959	0.0489674	0.0162971	0.0111546	0.0677774	0.0296882	0.0110037	0.0907892	0.0395293	0.136056	0.0727263	0.264834	0.00861742
2008	0.00870018	0.050471	0.017471	0.0114069	0.0676227	0.0292692	0.00991621	0.0897181	0.0365856	0.138361	0.0797661	0.275963	0.00757763
2009	0.00875426	0.0515377	0.0171476	0.0115736	0.067192	0.0332584	0.00858152	0.0879314	0.0354853	0.142289	0.0810132	0.280832	0.00791816
2010	0.00875448	0.0552252	0.0168852	0.0118218	0.0665152	0.0343865	0.00890235	0.0657603	0.036399	0.150071	0.0883319	0.293909	0.00777091
2011	0.00847495	0.0564195	0.0162453	0.0119539	0.0591838	0.0350201	0.00835784	0.0917758	0.040311	0.152942	0.0850126	0.300281	0.00787418
2012	0.00913627	0.0607238	0.0160117	0.0110042	0.0592755	0.0349492	0.00855998	0.0707091	0.039588	0.159834	0.0937925	0.312985	0.00852929
2013	0.00870937	0.0604636	0.0156787	0.0112328	0.0614339	0.0347071	0.00921513	0.0708947	0.0414805	0.168356	0.0957655	0.323845	0.00850898
2014	0.00952996	0.0621095	0.0162754	0.0117787	0.0618438	0.0333482	0.00954098	0.062722	0.0404128	0.173097	0.101097	0.336884	0.00837621
2015	0.0099031	0.062683	0.0156601	0.0113456	0.0625921	0.0349359	0.00993496	0.0663753	0.0407038	0.172566	0.10251	0.34465	0.0087137
2016	0.0102359	0.0673297	0.0158889	0.0111932	0.0584557	0.0364451	0.00990368	0.0611929	0.0397436	0.177594	0.108893	0.353294	0.00872236
upper (95%) P harvest (Tg P per year )
1950	0	0.000122738	0	0.000216896	8.14127e-05	0.00368634	0.000294061	0	0.000240312	0.00341235	0.00270965	0.00450306	0.000188416
1951	0	0.000136301	0	0.000322164	9.67217e-05	0.00358522	0.000310365	0	0.000255995	0.00359545	0.0029182	0.00683776	0.000187725
1952	0	0.000175185	0	0.000286942	0.000102939	0.00317945	0.000335501	0	0.000255967	0.00406042	0.00298159	0.00826815	0.000238328
1953	0	0.000196871	0	0.00033954	0.000106213	0.0035151	0.000382794	0	0.00027373	0.00419346	0.0031411	0.0108448	0.000291819
1954	0	0.000220968	0	0.000315035	0.000127002	0.004445	0.000392981	0	0.00028031	0.00489603	0.00329612	0.0155893	0.000379182
1955	0	0.000242592	2.90244e-06	0.00038968	0.000136635	0.00441438	0.000410215	0	0.000285914	0.00551587	0.00347716	0.0179162	0.000453636
1956	0	0.000263785	6.05935e-06	0.000482057	0.000146947	0.00455155	0.000362907	0	0.000289106	0.00599701	0.0037402	0.0190195	0.000427325
1957	0	0.000300877	4.68997e-06	0.000490302	0.000168542	0.00507134	0.000424566	0	0.000302268	0.00634199	0.00385931	0.0304347	0.000498001
1958	0	0.00033024	6.17455e-06	0.000400168	0.000196374	0.00387954	0.000435891	0	0.00031042	0.00678651	0.00403677	0.0296931	0.000492875
1959	0	0.000352543	5.66001e-06	0.000428738	0.000250668	0.00452117	0.000453654	0	0.000317426	0.00764612	0.00443015	0.0305656	0.000523856
1960	0	0.000368887	5.81166e-06	0.000463888	0.000284202	0.00548949	0.000513238	0	0.000331043	0.00781486	0.00463355	0.0269761	0.000499562
1961	0	0.000404229	6.56199e-06	0.000674216	0.000302596	0.00625811	0.000552302	0	0.000354163	0.00836886	0.00487526	0.0200563	0.000554846
1962	0	0.000409032	6.97271e-06	0.00068659	0.000277139	0.00582535	0.000551118	3.75256e-08	0.000379205	0.00874835	0.00520023	0.0183688	0.000578033
1963	0	0.00047762	6.89844e-06	0.000803834	0.000288504	0.00584205	0.00064878	7.06309e-08	0.000407531	0.00849313	0.00561736	0.020616	0.000633276
1964	0	0.000520862	4.59811e-06	0.000795274	0.000317516	0.00670675	0.000770673	1.40857e-07	0.000444084	0.00919352	0.00602773	0.0228346	0.00067688
1965	0	0.000504673	4.71299e-06	0.000928214	0.000405071	0.00670952	0.000742069	1.78332e-07	0.000807938	0.00950091	0.00642727	0.028501	0.000674477
1966	0	0.000504793	5.6582e-06	0.00116243	0.000376479	0.00689768	0.000887271	1.8187e-07	0.000631967	0.00984875	0.00703491	0.0299325	0.000612862
1967	0	0.000476021	8.87268e-06	0.00107678	0.000408636	0.00766369	0.000945303	3.56808e-07	0.000756555	0.010654	0.00743148	0.0283	0.000568422
1968	0	0.00050284	8.61917e-06	0.00119649	0.000488619	0.00796664	0.00103498	7.42482e-07	0.000850723	0.0116752	0.00786039	0.0301578	0.000638342
1969	0	0.000528737	8.92863e-06	0.00139498	0.000444192	0.00740125	0.00105813	2.38161e-06	0.000839852	0.0119404	0.0085583	0.0330973	0.000653202
1970	0	0.000525166	2.95447e-05	0.00149171	0.000406692	0.00815953	0.00110588	6.78829e-06	0.00122592	0.0122605	0.00940948	0.0345203	0.000777109
1971	0	0.000601247	3.71503e-05	0.00150383	0.000505863	0.00825456	0.00121808	7.69538e-06	0.00118955	0.0130493	0.0103707	0.0376778	0.00081775
1972	0	0.000657026	3.88084e-05	0.00163006	0.000592581	0.0100795	0.00136608	2.22333e-05	0.00137931	0.0135545	0.0111346	0.0381524	0.000833975
1973	0	0.000713034	0.000110193	0.00164896	0.000549476	0.0104657	0.00146848	4.91163e-05	0.00152032	0.0142429	0.0122764	0.0426136	0.00089515
1974	0	0.000732262	0.000111154	0.00200788	0.000624639	0.0111388	0.00154478	8.48108e-05	0.00164067	0.0154742	0.0132599	0.044174	0.00084668
1975	1.41076e-07	0.000743168	0.000178851	0.00198577	0.000744487	0.0124809	0.00171254	0.000138445	0.0020292	0.0161412	0.014582	0.0478157	0.000868778
1976	5.29383e-06	0.000843692	0.000165641	0.00203405	0.000775306	0.0128523	0.00158415	0.000184493	0.00211953	0.0161078	0.0159586	0.0483442	0.000949908
1977	1.01044e-05	0.000972445	0.000198747	0.00215099	0.000784393	0.0133204	0.00183381	0.000312242	0.00224676	0.018098	0.0179278	0.0507236	0.000978116
1978	1.47844e-05	0.00108736	0.000320895	0.00218126	0.000990482	0.0133273	0.0019779	0.000363592	0.0019052	0.0194321	0.0190459	0.0529522	0.000993743
1979	1.97079e-05	0.00120027	0.00047134	0.00223168	0.00114625	0.0135508	0.00190218	0.000473379	0.00198038	0.0201759	0.0211455	0.0586535	0.000987457
1980	2.45974e-05	0.0013343	0.000594941	0.00229055	0.00129643	0.0139246	0.00239578	0.000900496	0.00271805	0.023101	0.0236604	0.0612002	0.000977803
1981	2.85566e-05	0.00147887	0.000787445	0.00251862	0.00174438	0.0166574	0.00225034	0.00121104	0.00385418	0.0286734	0.0252772	0.0689903	0.000972225
1982	3.21711e-05	0.00161143	0.000972035	0.00254065	0.00218363	0.0174951	0.00275156	0.00203887	0.00503098	0.0287926	0.0289226	0.0789452	0.00104205
1983	3.9617e-05	0.00168664	0.00109953	0.0025622	0.00261664	0.01839	0.00305553	0.00293542	0.00560452	0.0327092	0.0318212	0.0925952	0.00106467
1984	4.86323e-05	0.00183315	0.000952849	0.00243976	0.0029185	0.0211507	0.0030762	0.00302875	0.00625437	0.0355249	0.036109	0.111723	0.00118092
1985	5.87998e-05	0.00262165	0.00117068	0.0025927	0.00342391	0.0215561	0.0032662	0.00292585	0.00623746	0.0380822	0.0397827	0.144112	0.00129583
1986	6.33909e-05	0.00269927	0.00149451	0.00264311	0.00419788	0.0247203	0.00376276	0.00375167	0.00814655	0.0407552	0.0420166	0.174955	0.00126966
1987	9.65681e-05	0.00275214	0.00185894	0.00301444	0.00480155	0.0250031	0.00364906	0.00581956	0.00868078	0.0468301	0.0501898	0.21848	0.0014065
1988	0.000178088	0.00346926	0.00212325	0.00317002	0.00690022	0.0211718	0.00385915	0.00630009	0.00769609	0.0527587	0.054461	0.239829	0.00196487
1989	0.000272202	0.00463469	0.00230579	0.00327216	0.00937108	0.0233197	0.00419795	0.006722	0.00815076	0.0602687	0.0602327	0.251583	0.00174234
1990	0.000321891	0.00393188	0.00265514	0.00377965	0.0111861	0.025389	0.00413692	0.00849618	0.00857967	0.0647963	0.0622626	0.261514	0.0017853
1991	0.000397373	0.00431925	0.00292454	0.00364743	0.0121306	0.0155565	0.00432255	0.0110968	0.00874066	0.0721162	0.0736255	0.278189	0.00198522
1992	0.000475015	0.00456776	0.00351255	0.00403216	0.0105547	0.0156063	0.00446613	0.012926	0.00986793	0.0765325	0.0813553	0.314457	0.00201735
1993	0.00052217	0.00410869	0.0042075	0.00415458	0.0116137	0.0131671	0.00469239	0.011839	0.0102049	0.0846536	0.0842349	0.362097	0.0020851
1994	0.000630187	0.00434499	0.00526411	0.00450951	0.0147477	0.0111299	0.00462732	0.0141244	0.00963953	0.0987482	0.0905644	0.432889	0.00236563
1995	0.000787705	0.00524187	0.00509938	0.00470701	0.0168795	0.00951218	0.00488834	0.0180652	0.0104251	0.104487	0.101219	0.511595	0.00252034
1996	0.000913239	0.00613995	0.00624389	0.00526655	0.0186851	0.00877759	0.00496647	0.0216982	0.0106774	0.103152	0.112967	0.572069	0.00310176
1997	0.00087435	0.00608325	0.00693295	0.00610092	0.0216734	0.00849881	0.0049145	0.0270588	0.0121032	0.100884	0.122264	0.598383	0.00355675
1998	0.000954344	0.00804598	0.0071591	0.00676243	0.0235639	0.00902558	0.00467468	0.0288787	0.0122361	0.0968707	0.13196	0.636538	0.00447839
1999	0.00113231	0.0119809	0.00765988	0.00744843	0.0277208	0.00987968	0.00447731	0.0296445	0.0140302	0.113294	0.144427	0.687393	0.00443559
2000	0.0012812	0.0175378	0.00791011	0.00799847	0.0283711	0.0102449	0.00457638	0.029641	0.0138355	0.128541	0.136516	0.701323	0.00512256
2001	0.00141217	0.0173894	0.00970605	0.00826483	0.0299362	0.0107764	0.00484818	0.0378567	0.0153528	0.140775	0.151739	0.740902	0.00501265
2002	0.00159623	0.0195095	0.0106717	0.00767837	0.030868	0.010619	0.00488993	0.0430033	0.0164918	0.151545	0.160939	0.791545	0.00472619
2003	0.0014747	0.021888	0.0121342	0.00891136	0.0322548	0.0113708	0.00483376	0.0478859	0.0171301	0.178954	0.170339	0.842288	0.00599013
2004	0.00176606	0.0235131	0.0143493	0.00776707	0.0356824	0.011529	0.0045468	0.0514336	0.0162381	0.219156	0.204948	0.890417	0.00714891
2005	0.00170661	0.026922	0.0176248	0.00843797	0.0338045	0.0121157	0.00411293	0.0531172	0.0159791	0.251713	0.214144	0.944995	0.00860093
2006	0.00205251	0.0333605	0.0198333	0.00899614	0.0349192	0.011134	0.00386837	0.0592098	0.016179	0.284132	0.22967	1.00067	0.00924915
2007	0.00214728	0.0339506	0.0195303	0.00985361	0.0401181	0.0123415	0.0040109	0.057278	0.0167618	0.317127	0.246976	1.06507	0.00995824
2008	0.00232716	0.040182	0.0201152	0.00992883	0.0419063	0.0130853	0.00420654	0.061775	0.0163728	0.362762	0.285989	1.10263	0.010753
2009	0.00281341	0.0429907	0.0192221	0.0100427	0.0482959	0.0127715	0.00388107	0.0643127	0.0151871	0.373657	0.283577	1.22257	0.0113523
2010	0.00289151	0.0569416	0.0168294	0.0104302	0.0502151	0.0123997	0.00387832	0.0647015	0.0156613	0.404277	0.310186	1.28318	0.0116825
2011	0.0031251	0.0619542	0.0188323	0.00974688	0.0543841	0.0130519	0.00309726	0.078321	0.014614	0.442768	0.309145	1.34557	0.0115043
2012	0.003338	0.0654521	0.0196838	0.00966115	0.061787	0.014136	0.00304827	0.0870614	0.0138697	0.472759	0.353148	1.44183	0.0127861
2013	0.00314645	0.0724851	0.018016	0.00955875	0.0593587	0.0145776	0.00313688	0.0928997	0.0139533	0.516244	0.372019	1.53704	0.0122463
2014	0.00303883	0.0783641	0.0239719	0.00940553	0.0678505	0.0149328	0.00304479	0.107036	0.0134099	0.530584	0.39885	1.62047	0.0146755
2015	0.00362853	0.0836271	0.0245114	0.0096626	0.0646973	0.0144935	0.00281806	0.103356	0.0154138	0.542321	0.426888	1.68685	0.0148759
2016	0.00375584	0.0923263	0.025242	0.0105631	0.0645287	0.0156702	0.00295378	0.10646	0.0160658	0.585749	0.461639	1.74547	0.0167248
